# Supplementary material for: Multiple phenotypic traits as triggers of host attacks towards ant symbionts: body size, morphological gestalt, and chemical mimicry accuracy
Source: Front Zool. 2021 Sep 19;18:46. doi: 10.1186/s12983-021-00427-8 (PMC8451089; doi:10.1186/s12983-021-00427-8)
Supplement: Supplementary file 1 — Additional file 1. Raw data of dry weight measurements and behavioral assays as well as CHC compositional data of Eciton workers. [file 12983_2021_427_MOESM1_ESM.xlsx]

## Sheet: Data1
Sample	Ant behaviors towards ecitophiles							Summary of behavioral interactions				Predictors of ant aggression					Taxonomic information			Host information
specimen ID	no reaction	grooming/licking	antennating	chasing/snapping	stinging	carrying	seizing	total contacts	AI	Sum of aggressive behaviors	Sum of non-aggressive behaviors	dry weight in mg	BC similarity to average worker profile	CHC concentration (ng/mg2/3)	morphological gestalt/worker caste	kind of protective gestalt	Family	Genus	Species	Host species	Colony	observer behavior
EB38cepha001	86	0	7	3	0	0	0	96	0.0313	3	93	0.586	NA	289.779	protective	limuloid	Ptiliidae	Cephaloplectus	Cephaloplectus mus	Eciton burchellii	EB38	Philipp Hoenle
EB38cepha002	32	0	3	3	0	0	0	38	0.0789	3	35	0.571	61.94	306.054	protective	limuloid	Ptiliidae	Cephaloplectus	Cephaloplectus mus	Eciton burchellii	EB38	Philipp Hoenle
EB38cepha003	43	0	0	0	0	1	0	44	0	0	44	0.502	86.26	6229.91	protective	limuloid	Ptiliidae	Cephaloplectus	Cephaloplectus mus	Eciton burchellii	EB38	Philipp Hoenle
EB38cepha004	43	0	2	0	0	0	0	45	0	0	45	0.668	77.27	430.611	protective	limuloid	Ptiliidae	Cephaloplectus	Cephaloplectus mus	Eciton burchellii	EB38	Philipp Hoenle
EB38cepha005	58	0	9	0	0	0	0	67	0	0	67	0.478	69.52	1142.58	protective	limuloid	Ptiliidae	Cephaloplectus	Cephaloplectus mus	Eciton burchellii	EB38	Philipp Hoenle
EB38cepha006	45	0	6	8	1	0	0	60	0.15	9	51	0.751	84.04	821.54	protective	limuloid	Ptiliidae	Cephaloplectus	Cephaloplectus mus	Eciton burchellii	EB38	Philipp Hoenle
EB38cepha007	90	0	5	7	0	0	0	102	0.0686	7	95	0.48	82.99	3923.25	protective	limuloid	Ptiliidae	Cephaloplectus	Cephaloplectus mus	Eciton burchellii	EB38	Philipp Hoenle
EB38cepha008	50	0	7	4	1	0	0	62	0.0806	5	57	0.487	71.17	1560.47	protective	limuloid	Ptiliidae	Cephaloplectus	Cephaloplectus mus	Eciton burchellii	EB38	Philipp Hoenle
EB38cepha009	105	0	7	5	0	0	0	117	0.0427	5	112	0.807	80.73	828.145	protective	limuloid	Ptiliidae	Cephaloplectus	Cephaloplectus mus	Eciton burchellii	EB38	Philipp Hoenle
EB38cepha010	54	0	0	4	0	0	0	58	0.069	4	54	0.482	80.03	1892.78	protective	limuloid	Ptiliidae	Cephaloplectus	Cephaloplectus mus	Eciton burchellii	EB38	Philipp Hoenle
EB38ecito001	27	10	1	0	0	0	0	38	0	0	38	2.138	92.14	1967.8	myrmecoid	NA	Staphylinidae	Ecitophya	Ecitophya simulans	Eciton burchellii	EB38	Philipp Hoenle
EB38ecito002	12	12	3	0	0	0	0	27	0	0	27	1.632	95.01	2296.33	myrmecoid	NA	Staphylinidae	Ecitophya	Ecitophya simulans	Eciton burchellii	EB38	Philipp Hoenle
EB38ecito003	47	7	0	0	0	0	0	54	0	0	54	1.08	81.6	884.05	myrmecoid	NA	Staphylinidae	Ecitomorpha	Ecitomorpha cf. nevermanni	Eciton burchellii	EB38	Philipp Hoenle
EB38ecitos001	45	1	2	0	0	0	0	48	0	0	48	NA	80.78	NA	myrmecoid	NA	Staphylinidae	Ecitomorpha	Ecitomorpha cf. breviceps	Eciton burchellii	EB38	Philipp Hoenle
EB38ecitos002	37	6	2	0	1	0	0	46	0.0217	1	45	0.483	93.75	2788.94	myrmecoid	NA	Staphylinidae	Ecitomorpha	Ecitomorpha cf. breviceps	Eciton burchellii	EB38	Philipp Hoenle
EB38eux001	62	2	4	0	0	1	0	69	0	0	69	2.797	74.45	944.8	protective	tortoise-like	Histeridae	Euxenister	Euxenister caroli	Eciton burchellii	EB38	Philipp Hoenle
EB38eux002	68	29	12	0	0	0	0	109	0	0	109	3.26	84.89	1327.57	protective	tortoise-like	Histeridae	Euxenister	Euxenister caroli	Eciton burchellii	EB38	Philipp Hoenle
EB38eux003	0	15	10	0	2	0	1	28	0.1071	3	25	3.33	92.33	942.087	protective	tortoise-like	Histeridae	Euxenister	Euxenister caroli	Eciton burchellii	EB38	Philipp Hoenle
EB38eux004	18	0	3	1	6	2	15	45	0.4889	22	23	5.99	86.46	1509.39	protective	tortoise-like	Histeridae	Euxenister	Euxenister caroli	Eciton burchellii	EB38	Philipp Hoenle
EB38hist001	21	0	1	0	0	1	0	23	0	0	23	0.477	38.76	2012.89	protective	tortoise-like	Histeridae	other histerids	Cheilister cf. lucidus	Eciton burchellii	EB38	Philipp Hoenle
EB38hist002	44	0	1	0	0	1	0	46	0	0	46	0.751	83.29	1061.88	protective	tortoise-like	Histeridae	other histerids	Psalidister cf. furcatus	Eciton burchellii	EB38	Philipp Hoenle
EB38hist003	3	0	1	0	0	0	0	4	0	0	4	0.307	33.09	12.7391	protective	globular-protective	Hydrophylidae	Sacosternum	Sacosternum aff. lebbinorum	Eciton burchellii	EB38	Philipp Hoenle
EB38sf001	48	0	2	5	0	0	0	55	0.0909	5	50	3.431	69.12	507.023	protective	limuloid	Nicoletiidae	Trichatelura	Trichatelura manni	Eciton burchellii	EB38	Philipp Hoenle
EB38tetr001	9	0	2	4	0	0	0	15	0.2667	4	11	0.535	66.57	2181.92	staphylinid-like	NA	Staphylinidae	Tetradonia	Tetradonia cf. marginalis	Eciton burchellii	EB38	Philipp Hoenle
EB38tetr002	9	0	1	1	0	0	0	11	0.0909	1	10	0.528	73.68	1556.38	staphylinid-like	NA	Staphylinidae	Tetradonia	Tetradonia cf. marginalis	Eciton burchellii	EB38	Philipp Hoenle
EB38tetr003	24	0	1	2	0	0	0	27	0.0741	2	25	NA	NA	NA	staphylinid-like	NA	Staphylinidae	Tetradonia	Tetradonia cf. marginalis	Eciton burchellii	EB38	Philipp Hoenle
EB38tetr004	20	0	1	3	0	0	1	25	0.16	4	21	0.695	81.92	1471.34	staphylinid-like	NA	Staphylinidae	Tetradonia	Tetradonia cf. marginalis	Eciton burchellii	EB38	Philipp Hoenle
EB38tetr005	1	0	0	0	0	0	0	1	0	0	1	0.436	69.66	836.757	staphylinid-like	NA	Staphylinidae	Tetradonia	Tetradonia cf. marginalis	Eciton burchellii	EB38	Philipp Hoenle
EB38tetr006	50	0	0	3	0	0	0	53	0.0566	3	50	0.516	72.72	963.588	staphylinid-like	NA	Staphylinidae	Tetradonia	Tetradonia cf. marginalis	Eciton burchellii	EB38	Philipp Hoenle
EB38tetr007	18	0	1	1	0	0	0	20	0.05	1	19	0.448	58.13	866.384	staphylinid-like	NA	Staphylinidae	Tetradonia	Tetradonia cf. marginalis	Eciton burchellii	EB38	Philipp Hoenle
EB38tetr008	3	0	0	0	0	0	0	3	0	0	3	0.491	67.92	609.277	staphylinid-like	NA	Staphylinidae	Tetradonia	Tetradonia cf. marginalis	Eciton burchellii	EB38	Philipp Hoenle
EB38tetr009	20	0	1	0	0	0	0	21	0	0	21	0.463	50.87	581.988	staphylinid-like	NA	Staphylinidae	Tetradonia	Tetradonia cf. marginalis	Eciton burchellii	EB38	Bryan Ospina Jara
EB38tetr010	6	0	0	0	0	0	0	6	0	0	6	0.588	93.38	NA	staphylinid-like	NA	Staphylinidae	Tetradonia	Tetradonia cf. marginalis	Eciton burchellii	EB38	Bryan Ospina Jara
EB38va001	90	0	5	35	0	0	0	130	0.2692	35	95	4.733	92.19	3461.56	protective	limuloid	Staphylinidae	Vatesus adult	Vatesus cf. clypeatus sp. 2	Eciton burchellii	EB38	Philipp Hoenle
EB38va002	6	0	2	2	0	0	0	10	0.2	2	8	4.291	93.81	3704	protective	limuloid	Staphylinidae	Vatesus adult	Vatesus cf. clypeatus sp. 2	Eciton burchellii	EB38	Philipp Hoenle
EB38va003	60	0	8	20	0	0	0	88	0.2273	20	68	4.311	95.41	4123.71	protective	limuloid	Staphylinidae	Vatesus adult	Vatesus cf. clypeatus sp. 2	Eciton burchellii	EB38	Philipp Hoenle
EB38va004	45	0	5	23	0	0	0	73	0.3151	23	50	4.615	88.76	4306.35	protective	limuloid	Staphylinidae	Vatesus adult	Vatesus cf. clypeatus sp. 2	Eciton burchellii	EB38	Philipp Hoenle
EB38va005	27	4	16	43	2	0	0	92	0.4891	45	47	4.338	93.12	6650.8	protective	limuloid	Staphylinidae	Vatesus adult	Vatesus cf. clypeatus sp. 2	Eciton burchellii	EB38	Bryan Ospina Jara
EB38va006	37	0	8	11	10	0	0	66	0.3182	21	45	4.101	94.59	5966.85	protective	limuloid	Staphylinidae	Vatesus adult	Vatesus cf. clypeatus sp. 2	Eciton burchellii	EB38	Bryan Ospina Jara
EB38va007	62	4	10	40	5	0	0	121	0.3719	45	76	4.394	94.83	4591.27	protective	limuloid	Staphylinidae	Vatesus adult	Vatesus cf. clypeatus sp. 2	Eciton burchellii	EB38	Bryan Ospina Jara
EB38va008	77	0	8	33	11	0	1	130	0.3462	45	85	4.115	89.2	4369.13	protective	limuloid	Staphylinidae	Vatesus adult	Vatesus cf. clypeatus sp. 2	Eciton burchellii	EB38	Bryan Ospina Jara
EB38va009	30	30	3	8	8	0	0	79	0.2025	16	63	3.072	95.7	3490.51	protective	limuloid	Staphylinidae	Vatesus adult	Vatesus cf. clypeatus sp. 2	Eciton burchellii	EB38	Bryan Ospina Jara
EB38va010	22	4	10	17	14	0	0	67	0.4627	31	36	4.109	NA	NA	protective	limuloid	Staphylinidae	Vatesus adult	Vatesus cf. clypeatus sp. 2	Eciton burchellii	EB38	Bryan Ospina Jara
EB38vala001	105	0	4	0	0	0	0	109	0	0	109	2.224	71.98	28.8854	larval shape	NA	Staphylinidae	Vatesus larva	Vatesus cf. clypeatus sp. 2 lv	Eciton burchellii	EB38	Philipp Hoenle
EB38vala002	150	0	2	0	0	0	0	152	0	0	152	1.555	65.05	9.43146	larval shape	NA	Staphylinidae	Vatesus larva	Vatesus cf. clypeatus sp. 2 lv	Eciton burchellii	EB38	Philipp Hoenle
EB38vala003	35	0	2	0	0	0	0	37	0	0	37	2.892	40.27	17.5325	larval shape	NA	Staphylinidae	Vatesus larva	Vatesus cf. clypeatus sp. 2 lv	Eciton burchellii	EB38	Philipp Hoenle
EB38vala004	40	0	4	1	0	0	0	45	0.0222	1	44	2.578	39.01	5.64159	larval shape	NA	Staphylinidae	Vatesus larva	Vatesus cf. clypeatus sp. 2 lv	Eciton burchellii	EB38	Philipp Hoenle
EB38vala005	42	0	2	0	0	0	0	44	0	0	44	1.385	NA	0	larval shape	NA	Staphylinidae	Vatesus larva	Vatesus cf. clypeatus sp. 2 lv	Eciton burchellii	EB38	Philipp Hoenle
EB38vala006	5	0	6	0	0	0	0	11	0	0	11	1.729	NA	0	larval shape	NA	Staphylinidae	Vatesus larva	Vatesus cf. clypeatus sp. 2 lv	Eciton burchellii	EB38	Philipp Hoenle
EB38vala007	21	0	0	0	0	0	0	21	0	0	21	NA	NA	NA	larval shape	NA	Staphylinidae	Vatesus larva	Vatesus cf. clypeatus sp. 2 lv	Eciton burchellii	EB38	Philipp Hoenle
EB38vala008	7	0	2	0	0	0	0	9	0	0	9	1.776	18.68	1.78307	larval shape	NA	Staphylinidae	Vatesus larva	Vatesus cf. clypeatus sp. 2 lv	Eciton burchellii	EB38	Philipp Hoenle
EB38vala009	131	0	14	1	0	0	0	146	0.0068	1	145	1.501	NA	0	larval shape	NA	Staphylinidae	Vatesus larva	Vatesus cf. clypeatus sp. 2 lv	Eciton burchellii	EB38	Bryan Ospina Jara
EB38vala010	91	0	26	1	0	0	0	118	0.0085	1	117	1.856	55.93	16.3267	larval shape	NA	Staphylinidae	Vatesus larva	Vatesus cf. clypeatus sp. 2 lv	Eciton burchellii	EB38	Bryan Ospina Jara
ED36cepha001	32	0	0	0	0	0	0	32	0	0	32	0.051	83.2	27.114	protective	limuloid	Ptiliidae	Limulodes	Limulodes sp. 3	Eciton dulcium	ED36	Philipp Hoenle
ED36cepha002	23	0	1	0	0	0	0	24	0	0	24	0.056	NA	0	protective	limuloid	Ptiliidae	Limulodes	Limulodes sp. 2	Eciton dulcium	ED36	Philipp Hoenle
ED36cepha003	26	0	0	0	0	0	0	26	0	0	26	0.022	93.97	121.256	protective	limuloid	Ptiliidae	Limulodes	Limulodes sp. 2	Eciton dulcium	ED36	Philipp Hoenle
ED36cepha004	17	0	0	0	0	0	0	17	0	0	17	0.056	NA	0	protective	limuloid	Ptiliidae	Limulodes	Limulodes sp. 3	Eciton dulcium	ED36	Philipp Hoenle
ED36pho001	50	0	0	0	0	0	0	50	0	0	50	NA	61.44	NA	phorid-like	NA	Phoridae	Ecitophora	Ecitophora pilulosa	Eciton dulcium	ED36	Philipp Hoenle
ED36pho002	9	0	0	0	0	0	0	9	0	0	9	0.091	57.79	22.3043	phorid-like	NA	Phoridae	Ecitophora	Ecitophora pilulosa	Eciton dulcium	ED36	Philipp Hoenle
ED36pho003	40	0	0	0	0	0	0	40	0	0	40	0.098	NA	0	phorid-like	NA	Phoridae	Ecitophora	Ecitophora pilulosa	Eciton dulcium	ED36	Philipp Hoenle
ED36pho004	22	0	0	0	0	0	0	22	0	0	22	0.049	66.45	26.6465	phorid-like	NA	Phoridae	Ecitophora	Ecitophora pilulosa	Eciton dulcium	ED36	Philipp Hoenle
ED36pho005	0	0	0	0	0	0	0	0	0	0	0	0.087	17.47	3.00665	phorid-like	NA	Phoridae	Ecitophora	Ecitophora pilulosa	Eciton dulcium	ED36	Philipp Hoenle
ED36pho006	30	0	0	0	0	0	0	30	0	0	30	0.071	NA	0	phorid-like	NA	Phoridae	Ecitophora	Ecitophora pilulosa	Eciton dulcium	ED36	Philipp Hoenle
ED36pho007	0	0	0	0	0	0	0	0	0	0	0	0.078	17.47	5.36366	phorid-like	NA	Phoridae	Ecitophora	Ecitophora pilulosa	Eciton dulcium	ED36	Philipp Hoenle
ED36pho008	5	0	0	0	0	0	0	5	0	0	5	0.084	NA	0	phorid-like	NA	Phoridae	Ecitophora	Ecitophora pilulosa	Eciton dulcium	ED36	Philipp Hoenle
ED36pho009	53	0	0	0	0	0	0	53	0	0	53	0.092	NA	0	phorid-like	NA	Phoridae	Ecitophora	Ecitophora pilulosa	Eciton dulcium	ED36	Philipp Hoenle
ED36pho010	15	0	0	0	0	0	0	15	0	0	15	0.122	NA	0	phorid-like	NA	Phoridae	Ecitophora	Ecitophora pilulosa	Eciton dulcium	ED36	Philipp Hoenle
ED36sf001	39	0	5	0	0	0	0	44	0	0	44	2.064	92.26	423.667	protective	limuloid	Nicoletiidae	Trichatelura	Trichatelura manni	Eciton dulcium	ED36	Philipp Hoenle
ED36sf002	31	0	1	0	0	0	0	32	0	0	32	1.653	89.51	63.6245	protective	limuloid	Nicoletiidae	Trichatelura	Trichatelura manni	Eciton dulcium	ED36	Philipp Hoenle
ED36tetr001	5	0	0	8	0	0	0	13	0.6154	8	5	0.522	19.53	326.869	staphylinid-like	NA	Staphylinidae	Tetradonia	Tetradonia laticeps	Eciton dulcium	ED36	Philipp Hoenle
ED36tetr002	20	0	1	8	0	0	0	29	0.2759	8	21	0.487	26.19	709.263	staphylinid-like	NA	Staphylinidae	Tetradonia	Tetradonia laticeps	Eciton dulcium	ED36	Philipp Hoenle
ED36tetr003	8	0	1	0	0	0	0	9	0	0	9	0.257	62.75	177.102	staphylinid-like	NA	Staphylinidae	Tetradonia	Tetradonia laticeps	Eciton dulcium	ED36	Philipp Hoenle
ED36tetr004	7	0	0	14	2	1	5	29	0.7241	21	8	0.431	24.86	260.531	staphylinid-like	NA	Staphylinidae	Tetradonia	Tetradonia laticeps	Eciton dulcium	ED36	Philipp Hoenle
ED36va001	30	0	2	28	0	0	0	60	0.4667	28	32	2.276	97.53	3079.56	protective	limuloid	Staphylinidae	Vatesus adult	Vatesus aff. goianus	Eciton dulcium	ED36	Philipp Hoenle
ED36va002	33	0	2	14	0	0	0	49	0.2857	14	35	2.184	96.76	1752.56	protective	limuloid	Staphylinidae	Vatesus adult	Vatesus aff. goianus	Eciton dulcium	ED36	Philipp Hoenle
ED36Va003	13	0	0	1	0	0	0	14	0.0714	1	13	3.071	95.23	5207.89	protective	limuloid	Staphylinidae	Vatesus adult	Vatesus aff. goianus	Eciton dulcium	ED36	Philipp Hoenle
ED36Va004	35	0	0	12	1	0	0	48	0.2708	13	35	2.901	96.2	NA	protective	limuloid	Staphylinidae	Vatesus adult	Vatesus aff. goianus	Eciton dulcium	ED36	Philipp Hoenle
ED36va005	50	0	0	12	2	0	0	64	0.2188	14	50	2.649	97.09	2067.76	protective	limuloid	Staphylinidae	Vatesus adult	Vatesus aff. goianus	Eciton dulcium	ED36	Philipp Hoenle
ED36va006	55	0	1	23	0	0	0	79	0.2911	23	56	2.234	96.49	2907.14	protective	limuloid	Staphylinidae	Vatesus adult	Vatesus aff. goianus	Eciton dulcium	ED36	Philipp Hoenle
ED36va007	45	0	1	15	0	0	0	61	0.2459	15	46	2.422	97.01	1413.06	protective	limuloid	Staphylinidae	Vatesus adult	Vatesus aff. goianus	Eciton dulcium	ED36	Philipp Hoenle
ED36va008	30	0	0	4	0	0	0	34	0.1176	4	30	2.046	96.1	748.367	protective	limuloid	Staphylinidae	Vatesus adult	Vatesus aff. goianus	Eciton dulcium	ED36	Philipp Hoenle
ED36va009	15	0	0	6	0	0	0	21	0.2857	6	15	2.767	97.49	790.873	protective	limuloid	Staphylinidae	Vatesus adult	Vatesus aff. goianus	Eciton dulcium	ED36	Philipp Hoenle
ED37sf001	100	0	5	0	0	0	0	105	0	0	105	3.88	95.06	192.802	protective	limuloid	Nicoletiidae	Trichatelura	Trichatelura manni	Eciton dulcium	ED37	Philipp Hoenle
ED37tetr001	0	0	0	0	0	0	0	0	0	0	0	0.373	17.95	650.18	staphylinid-like	NA	Staphylinidae	Tetradonia	Tetradonia laticeps	Eciton dulcium	ED37	Philipp Hoenle
ED37tetr002	28	0	2	5	0	0	0	35	0.1429	5	30	0.529	17.93	154.997	staphylinid-like	NA	Staphylinidae	Tetradonia	Tetradonia laticeps	Eciton dulcium	ED37	Philipp Hoenle
ED37tetr003	18	0	0	2	0	0	0	20	0.1	2	18	0.496	17.95	624.785	staphylinid-like	NA	Staphylinidae	Tetradonia	Tetradonia laticeps	Eciton dulcium	ED37	Philipp Hoenle
ED37tetr004	35	0	0	3	0	0	0	38	0.0789	3	35	0.512	34.62	442.512	staphylinid-like	NA	Staphylinidae	Tetradonia	Tetradonia laticeps	Eciton dulcium	ED37	Philipp Hoenle
ED37tetr005	16	0	0	3	0	0	0	19	0.1579	3	16	0.461	17.93	374.675	staphylinid-like	NA	Staphylinidae	Tetradonia	Tetradonia laticeps	Eciton dulcium	ED37	Philipp Hoenle
ED37tetr006	33	0	1	15	1	0	0	50	0.32	16	34	0.57	20.02	335.052	staphylinid-like	NA	Staphylinidae	Tetradonia	Tetradonia laticeps	Eciton dulcium	ED37	Philipp Hoenle
ED37Tetr007	10	0	0	5	0	0	0	15	0.3333	5	10	0.472	17.95	644.282	staphylinid-like	NA	Staphylinidae	Tetradonia	Tetradonia laticeps	Eciton dulcium	ED37	Philipp Hoenle
ED37tetr008	18	0	0	2	0	0	0	20	0.1	2	18	0.426	20.78	352.209	staphylinid-like	NA	Staphylinidae	Tetradonia	Tetradonia laticeps	Eciton dulcium	ED37	Philipp Hoenle
ED37va001	6	0	0	1	0	0	0	7	0.1429	1	6	2.564	95.03	3110.26	protective	limuloid	Staphylinidae	Vatesus adult	Vatesus aff. goianus	Eciton dulcium	ED37	Philipp Hoenle
ED37va002	48	0	0	4	1	0	0	53	0.0943	5	48	2.286	96.01	3114.93	protective	limuloid	Staphylinidae	Vatesus adult	Vatesus aff. goianus	Eciton dulcium	ED37	Philipp Hoenle
ED37va003	24	0	2	3	0	0	0	29	0.1034	3	26	2.399	95.46	1265.69	protective	limuloid	Staphylinidae	Vatesus adult	Vatesus aff. goianus	Eciton dulcium	ED37	Philipp Hoenle
ED37va004	45	0	1	3	0	0	0	49	0.0612	3	46	2.296	97.48	1776.69	protective	limuloid	Staphylinidae	Vatesus adult	Vatesus aff. goianus	Eciton dulcium	ED37	Philipp Hoenle
ED37va005	15	0	0	0	0	0	0	15	0	0	15	2.307	97.28	1492.08	protective	limuloid	Staphylinidae	Vatesus adult	Vatesus aff. goianus	Eciton dulcium	ED37	Philipp Hoenle
EH31eux001	25	1	1	1	0	0	1	29	0.069	2	27	2.389	96.16	535.148	protective	tortoise-like	Histeridae	Euxenister	Euxenister wheeleri	Eciton hamatum	EH31	Christoph von Beeren
EH31pho001	32	0	0	1	0	0	0	33	0.0303	1	32	0.057	34.36	59.5131	phorid-like	NA	Phoridae	Ecitophora	Ecitophora cf. comes sp. 1	Eciton hamatum	EH31	Christoph von Beeren
EH31pho003	2	0	0	0	0	0	0	2	0	0	2	0.042	34.36	NA	phorid-like	NA	Phoridae	Ecituncula	Ecituncula tarsalis	Eciton hamatum	EH31	Christoph von Beeren
EH31pho005	0	0	0	0	0	0	0	0	0	0	0	0.05	34.36	36.8421	phorid-like	NA	Phoridae	Ecitophora	Ecitophora cf. comes sp. 1	Eciton hamatum	EH31	Christoph von Beeren
EH31pho006	1	0	2	2	0	0	0	5	0.4	2	3	0.074	NA	NA	phorid-like	NA	Phoridae	Ecitophora	Ecitophora cf. comes sp. 1	Eciton hamatum	EH31	Christoph von Beeren
EH31pho007	4	0	0	0	0	0	0	4	0	0	4	0.065	19.66	948.48	phorid-like	NA	Phoridae	Ecitophora	Ecitophora cf. comes sp. 1	Eciton hamatum	EH31	Christoph von Beeren
EH31pho008	55	0	0	1	0	0	0	56	0.0179	1	55	0.064	NA	NA	phorid-like	NA	Phoridae	Ecitophora	Ecitophora cf. comes sp. 1	Eciton hamatum	EH31	Christoph von Beeren
EH31pho009	5	0	0	0	0	0	0	5	0	0	5	0.035	NA	0	phorid-like	NA	Phoridae	Ecituncula	Ecituncula tarsalis	Eciton hamatum	EH31	Christoph von Beeren
EH31pho010	0	0	0	0	0	0	0	0	0	0	0	0.032	NA	0	phorid-like	NA	Phoridae	Ecituncula	Ecituncula tarsalis	Eciton hamatum	EH31	Christoph von Beeren
EH31prox001	82	0	1	5	1	0	0	89	0.0674	6	83	4.914	91.51	2330.31	staphylinid-like	NA	Staphylinidae	Proxenobius	Proxenobius borgmeieri	Eciton hamatum	EH31	Christoph von Beeren
EH31prox002	27	0	3	7	8	0	0	45	0.3333	15	30	5.232	84.89	1025.33	staphylinid-like	NA	Staphylinidae	Proxenobius	Proxenobius borgmeieri	Eciton hamatum	EH31	Bryan Ospina Jara
EH31prox003	70	0	1	6	0	0	0	77	0.0779	6	71	3.67	84.04	1520.3	staphylinid-like	NA	Staphylinidae	Proxenobius	Proxenobius borgmeieri	Eciton hamatum	EH31	Bryan Ospina Jara
EH31prox004	155	0	0	2	0	0	0	157	0.0127	2	155	3.695	83.33	2531.53	staphylinid-like	NA	Staphylinidae	Proxenobius	Proxenobius borgmeieri	Eciton hamatum	EH31	Christoph von Beeren
EH31prox005	113	0	0	4	0	0	1	118	0.0424	5	113	4.078	78.12	3036.59	staphylinid-like	NA	Staphylinidae	Proxenobius	Proxenobius borgmeieri	Eciton hamatum	EH31	Christoph von Beeren
EH31sf001	108	0	0	2	0	0	0	110	0.0182	2	108	4.385	81.23	796.632	protective	limuloid	Nicoletiidae	Trichatelura	Trichatelura manni	Eciton hamatum	EH31	Christoph von Beeren
EH31sf002	64	0	0	4	0	0	0	68	0.0588	4	64	1.881	76.8	861.113	protective	limuloid	Nicoletiidae	Trichatelura	Trichatelura manni	Eciton hamatum	EH31	Christoph von Beeren
EH31sf003	61	0	0	2	0	0	0	63	0.0317	2	61	1.964	88.51	493.877	protective	limuloid	Nicoletiidae	Trichatelura	Trichatelura manni	Eciton hamatum	EH31	Christoph von Beeren
EH31tetr001	0	0	0	0	0	0	0	0	0	0	0	0.541	86.21	739.15	staphylinid-like	NA	Staphylinidae	Tetradonia	Tetradonia lizonae	Eciton hamatum	EH31	Christoph von Beeren
EH31tetr002	2	0	0	1	0	0	0	3	0.3333	1	2	0.549	82.86	736.802	staphylinid-like	NA	Staphylinidae	Tetradonia	Tetradonia lizonae	Eciton hamatum	EH31	Christoph von Beeren
EH31tetr003	38	0	0	11	4	0	1	54	0.2963	16	38	0.467	74.01	218.952	staphylinid-like	NA	Staphylinidae	Tetradonia	Tetradonia lizonae	Eciton hamatum	EH31	Christoph von Beeren
EH31tetr004	5	0	2	3	0	0	0	10	0.3	3	7	NA	72.57	NA	staphylinid-like	NA	Staphylinidae	Tetradonia	Tetradonia lizonae	Eciton hamatum	EH31	Bryan Ospina Jara
EH31tetr005	16	0	5	7	2	0	0	30	0.3	9	21	0.542	74.86	327.221	staphylinid-like	NA	Staphylinidae	Tetradonia	Tetradonia lizonae	Eciton hamatum	EH31	Bryan Ospina Jara
EH31tetr006	48	0	0	3	0	0	0	51	0.0588	3	48	0.576	71.52	279.082	staphylinid-like	NA	Staphylinidae	Tetradonia	Tetradonia laselvensis	Eciton hamatum	EH31	Bryan Ospina Jara
EH31Tetr007	12	1	0	2	0	0	0	15	0.1333	2	13	0.667	56.44	383.203	staphylinid-like	NA	Staphylinidae	Tetradonia	Tetradonia lizonae	Eciton hamatum	EH31	Bryan Ospina Jara
EH31tetr008	17	0	0	2	0	0	0	19	0.1053	2	17	0.459	89.53	1039.04	staphylinid-like	NA	Staphylinidae	Tetradonia	Tetradonia lizonae	Eciton hamatum	EH31	Christoph von Beeren
EH31tetr010	5	0	1	2	0	0	0	8	0.25	2	6	0.575	80.35	845.116	staphylinid-like	NA	Staphylinidae	Tetradonia	Tetradonia cf. marginalis	Eciton hamatum	EH31	Christoph von Beeren
EH31tetr011	2	0	0	0	0	0	0	2	0	0	2	0.404	73.9	140.409	staphylinid-like	NA	Staphylinidae	Tetradonia	Tetradonia lizonae	Eciton hamatum	EH31	Christoph von Beeren
EH31tetr012	2	0	0	0	0	0	0	2	0	0	2	0.671	94.35	1077.18	staphylinid-like	NA	Staphylinidae	Tetradonia	Tetradonia lizonae	Eciton hamatum	EH31	Christoph von Beeren
EH31va001	18	0	7	0	1	0	0	26	0.0385	1	25	5.009	92.46	6069.44	protective	limuloid	Staphylinidae	Vatesus adult	Vatesus cf. clypeatus sp. 2	Eciton hamatum	EH31	Christoph von Beeren
EH31va002	4	0	1	0	0	0	0	5	0	0	5	4.801	94.48	5056.27	protective	limuloid	Staphylinidae	Vatesus adult	Vatesus cf. clypeatus sp. 2	Eciton hamatum	EH31	Christoph von Beeren
EH31va003	10	0	2	1	0	0	0	13	0.0769	1	12	4.13	94.57	3890.11	protective	limuloid	Staphylinidae	Vatesus adult	Vatesus cf. clypeatus sp. 2	Eciton hamatum	EH31	Bryan Ospina Jara
EH31va004	28	2	10	6	2	0	0	48	0.1667	8	40	3.252	95.99	4791.66	protective	limuloid	Staphylinidae	Vatesus adult	Vatesus cf. clypeatus sp. 2	Eciton hamatum	EH31	Bryan Ospina Jara
EH31va005	56	0	1	0	0	0	0	57	0	0	57	4.693	92.79	4225.57	protective	limuloid	Staphylinidae	Vatesus adult	Vatesus cf. clypeatus sp. 2	Eciton hamatum	EH31	Bryan Ospina Jara
EH31va006	55	0	3	8	1	0	0	67	0.1343	9	58	3.006	92.89	3157.46	protective	limuloid	Staphylinidae	Vatesus adult	Vatesus cf. clypeatus sp. 2	Eciton hamatum	EH31	Christoph von Beeren
EH31va007	40	0	4	4	4	0	0	52	0.1538	8	44	4.695	90.69	2009.07	protective	limuloid	Staphylinidae	Vatesus adult	Vatesus cf. clypeatus sp. 2	Eciton hamatum	EH31	Christoph von Beeren
EH31va008	51	0	7	4	1	0	0	63	0.0794	5	58	4.768	89.26	3893.42	protective	limuloid	Staphylinidae	Vatesus adult	Vatesus cf. clypeatus sp. 2	Eciton hamatum	EH31	Christoph von Beeren
EH31va009	55	0	3	2	1	0	0	61	0.0492	3	58	5.387	95.19	6363.44	protective	limuloid	Staphylinidae	Vatesus adult	Vatesus cf. clypeatus sp. 2	Eciton hamatum	EH31	Christoph von Beeren
EH31va010	45	2	7	7	1	0	0	62	0.129	8	54	4.771	92.56	4894.94	protective	limuloid	Staphylinidae	Vatesus adult	Vatesus cf. clypeatus sp. 2	Eciton hamatum	EH31	Christoph von Beeren
EH31vala001	95	0	5	0	1	0	0	101	0.0099	1	100	3.103	NA	0	larval shape	NA	Staphylinidae	Vatesus larva	Vatesus cf. clypeatus sp. 2 lv	Eciton hamatum	EH31	Christoph von Beeren
EH31vala002	87	0	2	1	0	0	0	90	0.0111	1	89	1.454	89.41	116.938	larval shape	NA	Staphylinidae	Vatesus larva	Vatesus cf. clypeatus sp. 2 lv	Eciton hamatum	EH31	Christoph von Beeren
EH31vala003	72	0	5	0	0	0	0	77	0	0	77	1.444	NA	0	larval shape	NA	Staphylinidae	Vatesus larva	Vatesus cf. clypeatus sp. 2 lv	Eciton hamatum	EH31	Christoph von Beeren
EH31vala004	72	0	3	0	0	0	0	75	0	0	75	1.419	91.79	151.534	larval shape	NA	Staphylinidae	Vatesus larva	Vatesus cf. clypeatus sp. 2 lv	Eciton hamatum	EH31	Christoph von Beeren
EH31vala005	108	0	10	1	0	0	0	119	0.0084	1	118	1.201	NA	0	larval shape	NA	Staphylinidae	Vatesus larva	Vatesus cf. clypeatus sp. 2 lv	Eciton hamatum	EH31	Christoph von Beeren
EH31vala006	108	0	5	1	0	0	0	114	0.0088	1	113	3.678	64.5	2.95349	larval shape	NA	Staphylinidae	Vatesus larva	Vatesus cf. clypeatus sp. 2 lv	Eciton hamatum	EH31	Christoph von Beeren
EH31vala007	128	0	3	0	0	0	0	131	0	0	131	1.134	92.2	30.5398	larval shape	NA	Staphylinidae	Vatesus larva	Vatesus cf. clypeatus sp. 2 lv	Eciton hamatum	EH31	Christoph von Beeren
EH31vala008	66	0	1	0	0	0	0	67	0	0	67	0.849	18.97	0.719946	larval shape	NA	Staphylinidae	Vatesus larva	Vatesus cf. clypeatus sp. 2 lv	Eciton hamatum	EH31	Christoph von Beeren
EH31vala009	51	0	1	0	0	0	0	52	0	0	52	2.204	94.94	9.80298	larval shape	NA	Staphylinidae	Vatesus larva	Vatesus cf. clypeatus sp. 2 lv	Eciton hamatum	EH31	Christoph von Beeren
EH31vala010	85	0	1	0	0	0	0	86	0	0	86	1.103	83.81	17.864	larval shape	NA	Staphylinidae	Vatesus larva	Vatesus cf. clypeatus sp. 2 lv	Eciton hamatum	EH31	Christoph von Beeren
EL31hist001	21	0	0	0	0	0	0	21	0	0	21	0.426	61.09	174.161	protective	tortoise-like	Histeridae	other histerids	Aphanister undescribed	Eciton lucanoides	EL31	Christoph von Beeren
EL31lust001	60	0	0	0	0	0	0	60	0	0	60	0.122	67.96	547.804	staphylinid-like	NA	Staphylinidae	Myrmedonota	Myrmedonota sp. 1	Eciton lucanoides	EL31	Christoph von Beeren
EL31lust002	0	0	0	0	0	0	0	0	0	0	0	0.162	34.14	14.3567	staphylinid-like	NA	Staphylinidae	Myrmedonota	Myrmedonota sp. 1	Eciton lucanoides	EL31	Christoph von Beeren
EL31lust003	0	0	0	0	0	0	0	0	0	0	0	0.114	NA	0	staphylinid-like	NA	Staphylinidae	Myrmedonota	Myrmedonota sp. 1	Eciton lucanoides	EL31	Christoph von Beeren
EL31lust004	29	0	0	0	0	0	0	29	0	0	29	0.13	NA	0	staphylinid-like	NA	Staphylinidae	Myrmedonota	Myrmedonota sp. 1	Eciton lucanoides	EL31	Christoph von Beeren
EL31lust005	3	0	0	0	0	0	0	3	0	0	3	NA	NA	0	staphylinid-like	NA	Staphylinidae	Myrmedonota	Myrmedonota sp. 1	Eciton lucanoides	EL31	Christoph von Beeren
EL31lust006	125	0	0	0	0	0	0	125	0	0	125	0.174	NA	0	staphylinid-like	NA	Staphylinidae	Myrmedonota	Myrmedonota sp. 1	Eciton lucanoides	EL31	Christoph von Beeren
EL31lust007	117	0	0	0	0	0	0	117	0	0	117	0.185	NA	0	staphylinid-like	NA	Staphylinidae	Myrmedonota	Myrmedonota sp. 1	Eciton lucanoides	EL31	Christoph von Beeren
EL31lust008	25	0	0	0	0	0	0	25	0	0	25	0.138	NA	0	staphylinid-like	NA	Staphylinidae	Myrmedonota	Myrmedonota sp. 1	Eciton lucanoides	EL31	Christoph von Beeren
EL31lust009	24	0	0	1	0	0	0	25	0.04	1	24	0.137	NA	0	staphylinid-like	NA	Staphylinidae	Myrmedonota	Myrmedonota sp. 1	Eciton lucanoides	EL31	Christoph von Beeren
EL31lust010	11	0	0	0	0	0	0	11	0	0	11	0.224	NA	0	staphylinid-like	NA	Staphylinidae	Myrmedonota	Myrmedonota sp. 1	Eciton lucanoides	EL31	Christoph von Beeren
EL31lust011	2	0	0	0	0	0	0	2	0	0	2	0.194	57.08	806.242	staphylinid-like	NA	Staphylinidae	Myrmedonota	Myrmedonota sp. 1	Eciton lucanoides	EL31	Christoph von Beeren
EL31pho002	0	0	0	0	0	0	0	0	0	0	0	0.046	79.12	1621.16	phorid-like	NA	Phoridae	Ecituncula	Ecituncula tarsalis	Eciton lucanoides	EL31	Christoph von Beeren
EL31pho003	32	0	0	0	0	0	0	32	0	0	32	0.042	NA	0	phorid-like	NA	Phoridae	Ecituncula	Ecituncula tarsalis	Eciton lucanoides	EL31	Christoph von Beeren
EL31pho004	30	0	0	0	0	0	0	30	0	0	30	0.034	NA	0	phorid-like	NA	Phoridae	Ecituncula	Ecituncula tarsalis	Eciton lucanoides	EL31	Christoph von Beeren
EL31pho005	0	0	0	0	0	0	0	0	0	0	0	0.039	57.28	3285	phorid-like	NA	Phoridae	Ecituncula	Ecituncula tarsalis	Eciton lucanoides	EL31	Christoph von Beeren
EL31pho007	0	0	0	0	0	0	0	0	0	0	0	0.035	NA	0	phorid-like	NA	Phoridae	Ecituncula	Ecituncula tarsalis	Eciton lucanoides	EL31	Christoph von Beeren
EL31sf001	123	0	0	0	0	0	0	123	0	0	123	1.582	81.77	1725.44	protective	limuloid	Nicoletiidae	Trichatelura	Trichatelura manni	Eciton lucanoides	EL31	Christoph von Beeren
EL31sf002	80	0	0	0	0	0	0	80	0	0	80	2.147	63.9	600.405	protective	limuloid	Nicoletiidae	Trichatelura	Trichatelura manni	Eciton lucanoides	EL31	Christoph von Beeren
EL31sf003	115	0	0	0	0	0	0	115	0	0	115	3.463	86.85	43.3921	protective	limuloid	Nicoletiidae	Trichatelura	Trichatelura manni	Eciton lucanoides	EL31	Christoph von Beeren
EL31sf004	93	0	0	0	0	0	0	93	0	0	93	3.668	80.11	384.779	protective	limuloid	Nicoletiidae	Trichatelura	Trichatelura manni	Eciton lucanoides	EL31	Christoph von Beeren
EL31sf005	116	0	0	0	0	0	0	116	0	0	116	1.032	68.72	104.857	protective	limuloid	Nicoletiidae	Trichatelura	Trichatelura manni	Eciton lucanoides	EL31	Christoph von Beeren
EL31sf006	98	0	0	0	0	0	0	98	0	0	98	0.758	79.56	61.2103	protective	limuloid	Nicoletiidae	Trichatelura	Trichatelura manni	Eciton lucanoides	EL31	Christoph von Beeren
EL31sf007	124	0	0	0	0	0	0	124	0	0	124	0.846	60.7	68.5698	protective	limuloid	Nicoletiidae	Trichatelura	Trichatelura manni	Eciton lucanoides	EL31	Christoph von Beeren
EL31sf008	100	0	0	0	0	0	0	100	0	0	100	0.891	65.96	152.958	protective	limuloid	Nicoletiidae	Trichatelura	Trichatelura manni	Eciton lucanoides	EL31	Christoph von Beeren
EL31sf009	208	0	0	0	0	0	0	208	0	0	208	2.181	62.22	540.841	protective	limuloid	Nicoletiidae	Trichatelura	Trichatelura manni	Eciton lucanoides	EL31	Christoph von Beeren
EL31sf010	71	0	0	0	0	0	0	71	0	0	71	0.364	81.8	2868.46	protective	limuloid	Nicoletiidae	Trichatelura	Trichatelura manni	Eciton lucanoides	EL31	Christoph von Beeren
EL31tetr001	7	0	1	0	0	0	0	8	0	0	8	0.473	78.38	150.099	staphylinid-like	NA	Staphylinidae	Tetradonia	Tetradonia cf. marginalis	Eciton lucanoides	EL31	Christoph von Beeren
EL31tetr002	4	0	0	0	0	0	0	4	0	0	4	0.654	80.09	645.106	staphylinid-like	NA	Staphylinidae	Tetradonia	Tetradonia cf. marginalis	Eciton lucanoides	EL31	Christoph von Beeren
EL31tetr003	2	0	0	0	0	0	0	2	0	0	2	0.434	56.7	573.68	staphylinid-like	NA	Staphylinidae	Tetradonia	Tetradonia cf. marginalis	Eciton lucanoides	EL31	Christoph von Beeren
EL31va001	47	0	1	12	1	0	0	61	0.2131	13	48	5.217	95.8	8557.53	protective	limuloid	Staphylinidae	Vatesus adult	Vatesus cf. clypeatus sp. 2	Eciton lucanoides	EL31	Christoph von Beeren
EL31pho006	30	0	0	0	0	0	0	30	0	0	30	NA	NA	NA	phorid-like	NA	Phoridae	Ecitophora	Ecitophora cf. comes sp. 1	Eciton lucanoides	EL31	Christoph von Beeren
EM30higa001	39	3	6	1	0	0	0	49	0.0204	1	48	0.614	91.25	118.899	protective	tortoise-like	Histeridae	Nymphister	Nymphister kronaueri	Eciton mexicanum	EM30	Christoph von Beeren
EM30higa002	12	8	6	0	1	0	0	27	0.037	1	26	0.8	94.92	136.715	protective	tortoise-like	Histeridae	Nymphister	Nymphister kronaueri	Eciton mexicanum	EM30	Christoph von Beeren
EM30higa003	25	2	2	0	0	0	0	29	0	0	29	0.869	89.94	266.676	protective	tortoise-like	Histeridae	Nymphister	Nymphister kronaueri	Eciton mexicanum	EM30	Christoph von Beeren
EM30higa004	14	5	5	0	0	0	0	24	0	0	24	0.63	92.33	153.333	protective	tortoise-like	Histeridae	Nymphister	Nymphister kronaueri	Eciton mexicanum	EM30	Bryan Ospina Jara
EM30higa005	12	0	0	0	0	0	0	12	0	0	12	NA	NA	NA	protective	tortoise-like	Histeridae	Nymphister	Nymphister kronaueri	Eciton mexicanum	EM30	Christoph von Beeren
EM30higa006	7	5	6	0	0	1	0	19	0	0	19	0.882	91.31	154.273	protective	tortoise-like	Histeridae	Nymphister	Nymphister kronaueri	Eciton mexicanum	EM30	Christoph von Beeren
EM30higa007	24	5	7	0	0	0	0	36	0	0	36	0.98	80.57	246.786	protective	tortoise-like	Histeridae	Nymphister	Nymphister kronaueri	Eciton mexicanum	EM30	Christoph von Beeren
EM30higa008	35	5	6	0	0	0	0	46	0	0	46	0.679	85.56	403.259	protective	tortoise-like	Histeridae	Nymphister	Nymphister kronaueri	Eciton mexicanum	EM30	Christoph von Beeren
EM30higa009	12	2	1	0	0	0	0	15	0	0	15	0.827	90.42	102.071	protective	tortoise-like	Histeridae	Nymphister	Nymphister kronaueri	Eciton mexicanum	EM30	Christoph von Beeren
EM30higa010	9	6	4	0	0	0	0	19	0	0	19	0.705	81.74	188.514	protective	tortoise-like	Histeridae	Nymphister	Nymphister kronaueri	Eciton mexicanum	EM30	Christoph von Beeren
EM30higa011	12	3	3	0	0	0	0	18	0	0	18	0.625	92.58	170.147	protective	tortoise-like	Histeridae	Nymphister	Nymphister kronaueri	Eciton mexicanum	EM30	Christoph von Beeren
EM30pho001	0	0	0	0	0	0	0	0	0	0	0	0.035	NA	0	phorid-like	NA	Phoridae	Ecitophora	Ecitophora bruchi	Eciton mexicanum	EM30	Christoph von Beeren
EM30pho002	15	0	0	0	0	0	0	15	0	0	15	0.019	NA	0	phorid-like	NA	Phoridae	Ecitophora	Ecitophora bruchi	Eciton mexicanum	EM30	Christoph von Beeren
EM30pho003	24	0	0	0	0	0	0	24	0	0	24	0.04	NA	0	phorid-like	NA	Phoridae	Ecitophora	Ecitophora bruchi	Eciton mexicanum	EM30	Christoph von Beeren
EM30pho004	13	0	0	0	0	0	0	13	0	0	13	0.038	NA	0	phorid-like	NA	Phoridae	Ecitophora	Ecitophora cf. comes sp. 1	Eciton mexicanum	EM30	Bryan Ospina Jara
EM30pho006	15	0	0	0	0	0	0	15	0	0	15	0.015	NA	0	phorid-like	NA	Phoridae	Ecitophora	Ecitophora bruchi	Eciton mexicanum	EM30	Christoph von Beeren
EM30pho007	22	0	0	0	0	0	0	22	0	0	22	0.051	NA	0	phorid-like	NA	Phoridae	Ecitophora	Ecitophora bruchi	Eciton mexicanum	EM30	Christoph von Beeren
EM30pho008	10	0	0	0	0	0	0	10	0	0	10	0.046	NA	0	phorid-like	NA	Phoridae	Ecitophora	Ecitophora bruchi	Eciton mexicanum	EM30	Christoph von Beeren
EM30pho010	7	0	0	0	0	0	0	7	0	0	7	0.03	NA	0	phorid-like	NA	Phoridae	Ecitophora	Ecitophora cf. comes sp. 1	Eciton mexicanum	EM30	Christoph von Beeren
EM30sf001	66	0	2	10	0	0	0	78	0.1282	10	68	1.449	61.2	631.455	protective	limuloid	Nicoletiidae	Trichatelura	Trichatelura manni	Eciton mexicanum	EM30	Christoph von Beeren
EM30va001	42	0	3	21	6	0	0	72	0.375	27	45	1.293	91.15	241.06	protective	limuloid	Nicoletiidae	Trichatelura	Trichatelura manni	Eciton mexicanum	EM30	Christoph von Beeren
EM30va002	4	0	0	1	0	0	0	5	0.2	1	4	2.517	79.1	2935.53	protective	limuloid	Nicoletiidae	Trichatelura	Trichatelura manni	Eciton mexicanum	EM30	Christoph von Beeren
EM30va003	44	0	2	23	1	0	0	70	0.3429	24	46	2.167	77.21	3325.17	protective	limuloid	Nicoletiidae	Trichatelura	Trichatelura manni	Eciton mexicanum	EM30	Christoph von Beeren
EM30va004	27	0	7	14	2	0	0	50	0.32	16	34	2.461	84.05	1723.14	protective	limuloid	Nicoletiidae	Trichatelura	Trichatelura manni	Eciton mexicanum	EM30	Christoph von Beeren
EM30va005	10	3	13	4	0	0	0	30	0.1333	4	26	2.533	79.35	3628.81	protective	limuloid	Nicoletiidae	Trichatelura	Trichatelura manni	Eciton mexicanum	EM30	Bryan Ospina Jara
EM30va006	38	0	6	2	0	0	0	46	0.0435	2	44	2.686	78.92	2701.69	protective	limuloid	Nicoletiidae	Trichatelura	Trichatelura manni	Eciton mexicanum	EM30	Bryan Ospina Jara
EM30va007	56	0	2	29	1	0	0	88	0.3409	30	58	2.231	84.94	2167.3	protective	limuloid	Nicoletiidae	Trichatelura	Trichatelura manni	Eciton mexicanum	EM30	Christoph von Beeren
EM30vala001	106	0	2	0	0	0	0	108	0	0	108	1.385	19.44	3.90404	larval shape	NA	Staphylinidae	Vatesus larva	Vatesus aff. goianus lv	Eciton mexicanum	EM30	Christoph von Beeren
EM30vala002	45	0	0	1	0	0	0	46	0.0217	1	45	1.338	19.14	3.59019	larval shape	NA	Staphylinidae	Vatesus larva	Vatesus aff. goianus lv	Eciton mexicanum	EM30	Christoph von Beeren
EM30vala003	75	0	1	1	0	0	0	77	0.013	1	76	0.54	NA	0	larval shape	NA	Staphylinidae	Vatesus larva	Vatesus aff. goianus lv	Eciton mexicanum	EM30	Christoph von Beeren
EM30vala004	99	0	1	0	0	0	0	100	0	0	100	1.728	35.01	4.89981	larval shape	NA	Staphylinidae	Vatesus larva	Vatesus aff. goianus lv	Eciton mexicanum	EM30	Christoph von Beeren
EM30vala005	79	0	2	0	0	0	0	81	0	0	81	0.504	NA	0	larval shape	NA	Staphylinidae	Vatesus larva	Vatesus aff. goianus lv	Eciton mexicanum	EM30	Christoph von Beeren
EM30vala006	56	0	0	1	0	0	0	57	0.0175	1	56	1.078	34.49	4.01921	larval shape	NA	Staphylinidae	Vatesus larva	Vatesus aff. goianus lv	Eciton mexicanum	EM30	Bryan Ospina Jara
EM30vala007	42	0	8	1	0	0	0	51	0.0196	1	50	1.539	34.49	1.16938	larval shape	NA	Staphylinidae	Vatesus larva	Vatesus aff. goianus lv	Eciton mexicanum	EM30	Bryan Ospina Jara
EV42pho001	0	0	0	0	0	0	0	0	0	0	0	0.042	34.79	36.1724	phorid-like	NA	Phoridae	Ecitophora	Ecitophora varians	Eciton vagans	EV42	Christoph von Beeren
EV42pho002	8	0	0	0	0	0	0	8	0	0	8	0.078	34.79	102.504	phorid-like	NA	Phoridae	Ecitophora	Ecitophora cf. comes sp. 1	Eciton vagans	EV42	Christoph von Beeren
EV42pho003	17	0	0	0	0	0	0	17	0	0	17	0.071	34.79	95.356	phorid-like	NA	Phoridae	Ecitophora	Ecitophora cf. comes sp. 1	Eciton vagans	EV42	Christoph von Beeren
EV42pho004	14	0	0	0	0	0	0	14	0	0	14	0.038	49.99	168.671	phorid-like	NA	Phoridae	Ecitophora	Ecitophora varians	Eciton vagans	EV42	Christoph von Beeren
EV42pho005	6	0	0	0	0	0	0	6	0	0	6	0.048	36.33	99.1273	phorid-like	NA	Phoridae	Ecitophora	Ecitophora varians	Eciton vagans	EV42	Christoph von Beeren
EV42sf001	111	0	0	0	0	0	0	111	0	0	111	3.216	64.29	555.028	protective	limuloid	Nicoletiidae	Trichatelura	Trichatelura manni	Eciton vagans	EV42	Christoph von Beeren
EV42sf002	132	0	0	0	0	0	0	132	0	0	132	0.592	56.33	230.248	protective	limuloid	Nicoletiidae	Trichatelura	Trichatelura manni	Eciton vagans	EV42	Christoph von Beeren
EV42sf003	110	0	0	0	0	0	0	110	0	0	110	0.87	67.64	502.466	protective	limuloid	Nicoletiidae	Trichatelura	Trichatelura manni	Eciton vagans	EV42	Christoph von Beeren
EV42sf004	100	0	0	3	0	0	0	103	0.0291	3	100	NA	NA	NA	protective	limuloid	Nicoletiidae	Trichatelura	Trichatelura manni	Eciton vagans	EV42	Christoph von Beeren
EV42va001	100	0	7	8	2	0	0	117	0.0855	10	107	3.909	87.48	5073.41	protective	limuloid	Staphylinidae	Vatesus adult	Vatesus cf. clypeatus sp. 1	Eciton vagans	EV42	Christoph von Beeren
EV42va002	78	0	9	14	6	0	0	107	0.1869	20	87	5.287	89.52	5357.18	protective	limuloid	Staphylinidae	Vatesus adult	Vatesus cf. clypeatus sp. 1	Eciton vagans	EV42	Christoph von Beeren
EV42va003	107	0	5	18	3	0	0	133	0.1579	21	112	4.992	91.22	4971.4	protective	limuloid	Staphylinidae	Vatesus adult	Vatesus cf. clypeatus sp. 1	Eciton vagans	EV42	Christoph von Beeren
EV42va004	94	0	1	19	2	0	0	116	0.181	21	95	4.613	86.55	5751.27	protective	limuloid	Staphylinidae	Vatesus adult	Vatesus cf. clypeatus sp. 1	Eciton vagans	EV42	Christoph von Beeren
EV42va005	112	0	1	21	5	0	0	139	0.1871	26	113	4.719	87.49	5692.81	protective	limuloid	Staphylinidae	Vatesus adult	Vatesus cf. clypeatus sp. 1	Eciton vagans	EV42	Christoph von Beeren
EV42va006	87	0	7	9	5	0	0	108	0.1296	14	94	4.647	89.71	5228.01	protective	limuloid	Staphylinidae	Vatesus adult	Vatesus cf. clypeatus sp. 1	Eciton vagans	EV42	Christoph von Beeren
EV42vala001	20	0	2	0	0	0	0	22	0	0	22	3.723	45.04	48.4966	larval shape	NA	Staphylinidae	Vatesus larva	Vatesus cf. clypeatus sp. 1 lv	Eciton vagans	EV42	Christoph von Beeren
EV42vala002	70	0	5	1	0	0	0	76	0.0132	1	75	3.794	37.97	13.2816	larval shape	NA	Staphylinidae	Vatesus larva	Vatesus cf. clypeatus sp. 1 lv	Eciton vagans	EV42	Christoph von Beeren
EV42vala003	54	0	2	0	0	0	0	56	0	0	56	3.557	34.79	0.763477	larval shape	NA	Staphylinidae	Vatesus larva	Vatesus cf. clypeatus sp. 1 lv	Eciton vagans	EV42	Christoph von Beeren
EV42vala004	90	0	1	0	0	0	0	91	0	0	91	2.744	66.39	9.91153	larval shape	NA	Staphylinidae	Vatesus larva	Vatesus cf. clypeatus sp. 1 lv	Eciton vagans	EV42	Christoph von Beeren
EV69ce001	34	0	0	0	0	0	0	34	0	0	34	0.575	86.86	1165.71	protective	limuloid	Ptiliidae	Cephaloplectus	Cephaloplectus mus	Eciton vagans	EV69	Philipp Hoenle
EV69ce002	104	0	0	1	0	0	0	105	0.0095	1	104	0.284	88.94	3682.93	protective	limuloid	Ptiliidae	Cephaloplectus	Cephaloplectus mus	Eciton vagans	EV69	Philipp Hoenle
EV69ce003	79	0	1	0	0	0	0	80	0	0	80	0.642	39.57	255.422	protective	limuloid	Ptiliidae	Cephaloplectus	Cephaloplectus mus	Eciton vagans	EV69	Philipp Hoenle
EV69ce004	98	0	2	1	0	0	0	101	0.0099	1	100	0.612	86.68	1954.59	protective	limuloid	Ptiliidae	Cephaloplectus	Cephaloplectus mus	Eciton vagans	EV69	Philipp Hoenle
EV69ce005	69	0	0	0	0	0	0	69	0	0	69	0.545	88.16	2686.56	protective	limuloid	Ptiliidae	Cephaloplectus	Cephaloplectus mus	Eciton vagans	EV69	Philipp Hoenle
EV69ce006	26	0	0	7	0	0	0	33	0.2121	7	26	0.624	89.25	750.522	protective	limuloid	Ptiliidae	Cephaloplectus	Cephaloplectus mus	Eciton vagans	EV69	Philipp Hoenle
EV69pho001	98	0	0	0	0	0	0	98	0	0	98	0.11	58.62	181.07	phorid-like	NA	Phoridae	Thalloptera	Thalloptera fuscipalpis	Eciton vagans	EV69	Philipp Hoenle
EV69pho002	13	0	0	0	0	0	0	13	0	0	13	0.081	31.88	160.264	phorid-like	NA	Phoridae	Ecitophora	Ecitophora varians	Eciton vagans	EV69	Philipp Hoenle
EV69pho003	30	0	0	0	0	0	0	30	0	0	30	0.145	68.9	76.1177	phorid-like	NA	Phoridae	Thalloptera	Thalloptera fuscipalpis	Eciton vagans	EV69	Philipp Hoenle
EV69pho004	0	0	0	0	0	0	0	0	0	0	0	0.055	49.45	102.705	phorid-like	NA	Phoridae	Ecitophora	Ecitophora varians	Eciton vagans	EV69	Philipp Hoenle
EV69sf001	115	0	2	1	0	0	0	118	0.0085	1	117	3.946	85.77	816.693	protective	limuloid	Nicoletiidae	Trichatelura	Trichatelura manni	Eciton vagans	EV69	Philipp Hoenle
EV69sf002	45	0	1	0	0	0	0	46	0	0	46	1.774	58.22	263.349	protective	limuloid	Nicoletiidae	Trichatelura	Trichatelura manni	Eciton vagans	EV69	Philipp Hoenle
EV69sf003	43	0	2	2	0	0	0	47	0.0426	2	45	4.225	73.1	351.006	protective	limuloid	Nicoletiidae	Trichatelura	Trichatelura manni	Eciton vagans	EV69	Philipp Hoenle
EV69va001	119	0	2	20	1	0	0	142	0.1479	21	121	NA	87.72	NA	protective	limuloid	Staphylinidae	Vatesus adult	Vatesus cf. clypeatus sp. 1	Eciton vagans	EV69	Philipp Hoenle
EV69vala001	44	0	3	0	0	0	0	47	0	0	47	0.905	17.12	2.45167	larval shape	NA	Staphylinidae	Vatesus larva	Vatesus cf. clypeatus sp. 1 lv	Eciton vagans	EV69	Philipp Hoenle
EV69vala002	59	0	1	0	1	0	0	61	0.0164	1	60	0.371	17.24	7.62748	larval shape	NA	Staphylinidae	Vatesus larva	Vatesus cf. clypeatus sp. 1 lv	Eciton vagans	EV69	Philipp Hoenle
EV69vala003	35	0	0	0	0	0	0	35	0	0	35	1.386	50.53	19.081	larval shape	NA	Staphylinidae	Vatesus larva	Vatesus cf. clypeatus sp. 1 lv	Eciton vagans	EV69	Philipp Hoenle
EV69vala004	92	0	0	0	0	0	0	92	0	0	92	1.085	31.88	12.371	larval shape	NA	Staphylinidae	Vatesus larva	Vatesus cf. clypeatus sp. 1 lv	Eciton vagans	EV69	Philipp Hoenle
EV69vala005	62	0	4	0	0	0	0	66	0	0	66	1.241	17.12	1.83	larval shape	NA	Staphylinidae	Vatesus larva	Vatesus cf. clypeatus sp. 1 lv	Eciton vagans	EV69	Philipp Hoenle
EV69vala006	8	0	0	0	0	0	0	8	0	0	8	2.874	32	3.08273	larval shape	NA	Staphylinidae	Vatesus larva	Vatesus cf. clypeatus sp. 1 lv	Eciton vagans	EV69	Philipp Hoenle
EV69vala007	60	0	2	0	0	0	0	62	0	0	62	2.405	17.12	3.17689	larval shape	NA	Staphylinidae	Vatesus larva	Vatesus cf. clypeatus sp. 1 lv	Eciton vagans	EV69	Philipp Hoenle
EV69vala008	85	0	0	0	0	0	0	85	0	0	85	2.238	17.12	2.58931	larval shape	NA	Staphylinidae	Vatesus larva	Vatesus cf. clypeatus sp. 1 lv	Eciton vagans	EV69	Philipp Hoenle
EV69vala009	20	0	1	0	0	0	0	21	0	0	21	1.82	17.12	26.9461	larval shape	NA	Staphylinidae	Vatesus larva	Vatesus cf. clypeatus sp. 1 lv	Eciton vagans	EV69	Philipp Hoenle
EV69vala010	50	0	6	0	0	0	0	56	0	0	56	3.083	19.49	200.397	larval shape	NA	Staphylinidae	Vatesus larva	Vatesus cf. clypeatus sp. 1 lv	Eciton vagans	EV69	Philipp Hoenle
EB15Ecbi01	NA	NA	NA	NA	NA	NA	NA	9	0	0	9	0.864	93.94	1104.3	myrmecoid	NA	Staphylinidae	Ecitomorpha	Ecitomorpha cf. nevermanni	Eciton burchellii	EB15	Christoph von Beeren
EB15Ecbi02	NA	NA	NA	NA	NA	NA	NA	129	0	0	129	0.805	91.85	791.227	myrmecoid	NA	Staphylinidae	Ecitomorpha	Ecitomorpha cf. nevermanni	Eciton burchellii	EB15	Christoph von Beeren
EB15Ecbi03	NA	NA	NA	NA	NA	NA	NA	132	0	0	132	0.836	89.68	629.003	myrmecoid	NA	Staphylinidae	Ecitomorpha	Ecitomorpha cf. nevermanni	Eciton burchellii	EB15	Christoph von Beeren
EB15ecbi04	NA	NA	NA	NA	NA	NA	NA	57	0	0	57	0.702	93.24	1075.24	myrmecoid	NA	Staphylinidae	Ecitomorpha	Ecitomorpha cf. nevermanni	Eciton burchellii	EB15	Christoph von Beeren
EB15Ecbi05	NA	NA	NA	NA	NA	NA	NA	123	0	0	123	0.742	86.65	624.664	myrmecoid	NA	Staphylinidae	Ecitomorpha	Ecitomorpha cf. nevermanni	Eciton burchellii	EB15	Christoph von Beeren
EB15ecbi06	NA	NA	NA	NA	NA	NA	NA	126	0	0	126	2.327	92.8	668.312	myrmecoid	NA	Staphylinidae	Ecitophya	Ecitophya simulans	Eciton burchellii	EB15	Christoph von Beeren
EB15ecbi07	NA	NA	NA	NA	NA	NA	NA	57	0	0	57	1.165	93.95	932.613	myrmecoid	NA	Staphylinidae	Ecitophya	Ecitophya simulans	Eciton burchellii	EB15	Christoph von Beeren
EB15ecbi08	NA	NA	NA	NA	NA	NA	NA	84	0	0	84	0.718	97.68	671.946	myrmecoid	NA	Staphylinidae	Ecitomorpha	Ecitomorpha cf. nevermanni	Eciton burchellii	EB15	Christoph von Beeren
EB15ecbi09	NA	NA	NA	NA	NA	NA	NA	84	0	0	84	0.795	96.45	957.435	myrmecoid	NA	Staphylinidae	Ecitomorpha	Ecitomorpha cf. nevermanni	Eciton burchellii	EB15	Christoph von Beeren
EB15ecbi10	NA	NA	NA	NA	NA	NA	NA	144	0	0	144	1.446	NA	0	myrmecoid	NA	Staphylinidae	Ecitophya	Ecitophya simulans	Eciton burchellii	EB15	Christoph von Beeren
EB15ecbi11	NA	NA	NA	NA	NA	NA	NA	147	0	0	147	0.551	96.16	1135.23	myrmecoid	NA	Staphylinidae	Ecitomorpha	Ecitomorpha cf. nevermanni	Eciton burchellii	EB15	Christoph von Beeren
EB15ecbi12	NA	NA	NA	NA	NA	NA	NA	99	0	0	99	0.864	96.03	703.481	myrmecoid	NA	Staphylinidae	Ecitophya	Ecitophya simulans	Eciton burchellii	EB15	Christoph von Beeren
EB15ecbi13	NA	NA	NA	NA	NA	NA	NA	63	0	0	63	1.653	NA	2015.54	myrmecoid	NA	Staphylinidae	Ecitomorpha	Ecitomorpha cf. nevermanni	Eciton burchellii	EB15	Christoph von Beeren
EB15ecbi14	NA	NA	NA	NA	NA	NA	NA	51	0	0	51	0.461	92.41	576.726	myrmecoid	NA	Staphylinidae	Ecitomorpha	Ecitomorpha cf. nevermanni	Eciton burchellii	EB15	Christoph von Beeren
EB15ecbi15	NA	NA	NA	NA	NA	NA	NA	123	0	0	123	1.357	94.42	491.41	myrmecoid	NA	Staphylinidae	Ecitophya	Ecitophya simulans	Eciton burchellii	EB15	Christoph von Beeren
EB15ecbi16	NA	NA	NA	NA	NA	NA	NA	174	0	0	174	0.783	93.84	1688.05	myrmecoid	NA	Staphylinidae	Ecitophya	Ecitophya simulans	Eciton burchellii	EB15	Christoph von Beeren
EB15ecbi17	NA	NA	NA	NA	NA	NA	NA	120	0	0	120	0.801	94.31	823.512	myrmecoid	NA	Staphylinidae	Ecitophya	Ecitophya simulans	Eciton burchellii	EB15	Christoph von Beeren
EB15ecbi18	NA	NA	NA	NA	NA	NA	NA	117	0	0	117	1.595	87.98	40.3868	myrmecoid	NA	Staphylinidae	Ecitophya	Ecitophya simulans	Eciton burchellii	EB15	Christoph von Beeren
EB15ecbi19	NA	NA	NA	NA	NA	NA	NA	87	0	0	87	2.056	95.24	440.812	myrmecoid	NA	Staphylinidae	Ecitophya	Ecitophya simulans	Eciton burchellii	EB15	Christoph von Beeren
EB15Ecbi20	NA	NA	NA	NA	NA	NA	NA	72	0	0	72	1.725	95.71	696.699	myrmecoid	NA	Staphylinidae	Ecitophya	Ecitophya simulans	Eciton burchellii	EB15	Christoph von Beeren
EB15ecbi21	NA	NA	NA	NA	NA	NA	NA	141	0	0	141	1.58	95.95	514.734	myrmecoid	NA	Staphylinidae	Ecitophya	Ecitophya simulans	Eciton burchellii	EB15	Christoph von Beeren
EB15ecbi22	NA	NA	NA	NA	NA	NA	NA	111	0	0	111	NA	94.45	NA	myrmecoid	NA	Staphylinidae	Ecitophya	Ecitophya simulans	Eciton burchellii	EB15	Christoph von Beeren
EB15ecbi23	NA	NA	NA	NA	NA	NA	NA	84	0	0	84	1.496	93.75	770.209	myrmecoid	NA	Staphylinidae	Ecitophya	Ecitophya simulans	Eciton burchellii	EB15	Christoph von Beeren
EB15ecbi24	NA	NA	NA	NA	NA	NA	NA	129	0	0	129	1.498	95.23	1157.46	myrmecoid	NA	Staphylinidae	Ecitophya	Ecitophya simulans	Eciton burchellii	EB15	Christoph von Beeren
EB15ecbi25	NA	NA	NA	NA	NA	NA	NA	72	0	0	72	1.175	94.72	1475.91	myrmecoid	NA	Staphylinidae	Ecitophya	Ecitophya simulans	Eciton burchellii	EB15	Christoph von Beeren
EB15ecbi26	NA	NA	NA	NA	NA	NA	NA	111	0	0	111	0.853	95.95	1525.59	myrmecoid	NA	Staphylinidae	Ecitophya	Ecitophya simulans	Eciton burchellii	EB15	Christoph von Beeren
EB15Ecsm01	NA	NA	NA	NA	NA	NA	NA	78	0	0	78	0.656	88.69	492.396	myrmecoid	NA	Staphylinidae	Ecitomorpha	Ecitomorpha cf. nevermanni	Eciton burchellii	EB15	Christoph von Beeren
EB15Ecsm02	NA	NA	NA	NA	NA	NA	NA	126	0	0	126	0.521	85.57	364.371	myrmecoid	NA	Staphylinidae	Ecitomorpha	Ecitomorpha cf. nevermanni	Eciton burchellii	EB15	Christoph von Beeren
EB15Ecsm03	NA	NA	NA	NA	NA	NA	NA	132	0	0	132	0.411	85.69	1092.53	myrmecoid	NA	Staphylinidae	Ecitomorpha	Ecitomorpha cf. breviceps	Eciton burchellii	EB15	Christoph von Beeren
EB15Ecsm04	NA	NA	NA	NA	NA	NA	NA	147	0	0	147	0.664	84.86	567.432	myrmecoid	NA	Staphylinidae	Ecitomorpha	Ecitomorpha cf. nevermanni	Eciton burchellii	EB15	Christoph von Beeren
EB15Ecsm05	NA	NA	NA	NA	NA	NA	NA	81	0	0	81	0.631	67.84	504.586	myrmecoid	NA	Staphylinidae	Ecitomorpha	Ecitomorpha cf. nevermanni	Eciton burchellii	EB15	Christoph von Beeren
EB15ecsm06	NA	NA	NA	NA	NA	NA	NA	138	0	0	138	0.61	91.39	742.538	myrmecoid	NA	Staphylinidae	Ecitomorpha	Ecitomorpha cf. nevermanni	Eciton burchellii	EB15	Christoph von Beeren
EB15ecsm07	NA	NA	NA	NA	NA	NA	NA	171	0	0	171	0.805	89.99	1041.06	myrmecoid	NA	Staphylinidae	Ecitophya	Ecitophya simulans	Eciton burchellii	EB15	Christoph von Beeren
EB15ecsm08	NA	NA	NA	NA	NA	NA	NA	87	0	0	87	0.531	92.02	690.242	myrmecoid	NA	Staphylinidae	Ecitomorpha	Ecitomorpha cf. nevermanni	Eciton burchellii	EB15	Christoph von Beeren
EB15ecsm09	NA	NA	NA	NA	NA	NA	NA	102	0	0	102	0.418	92.53	1181.1	myrmecoid	NA	Staphylinidae	Ecitomorpha	Ecitomorpha cf. breviceps	Eciton burchellii	EB15	Christoph von Beeren
EB15ecsm10	NA	NA	NA	NA	NA	NA	NA	90	0	0	90	0.502	91.43	428.187	myrmecoid	NA	Staphylinidae	Ecitomorpha	Ecitomorpha cf. nevermanni	Eciton burchellii	EB15	Christoph von Beeren
EB15ecsm11	NA	NA	NA	NA	NA	NA	NA	78	0	0	78	0.702	87.66	421.497	myrmecoid	NA	Staphylinidae	Ecitomorpha	Ecitomorpha cf. nevermanni	Eciton burchellii	EB15	Christoph von Beeren
EB15ecsm12	NA	NA	NA	NA	NA	NA	NA	162	0	0	162	0.963	96.31	805.999	myrmecoid	NA	Staphylinidae	Ecitophya	Ecitophya simulans	Eciton burchellii	EB15	Christoph von Beeren
EB15ecsm13	NA	NA	NA	NA	NA	NA	NA	111	0	0	111	0.432	87.43	701.071	myrmecoid	NA	Staphylinidae	Ecitomorpha	Ecitomorpha cf. nevermanni	Eciton burchellii	EB15	Christoph von Beeren
EB15ecsm14	NA	NA	NA	NA	NA	NA	NA	30	0	0	30	0.567	91.88	791.365	myrmecoid	NA	Staphylinidae	Ecitomorpha	Ecitomorpha cf. nevermanni	Eciton burchellii	EB15	Christoph von Beeren
EB15ecsm15	NA	NA	NA	NA	NA	NA	NA	129	0	0	129	0.704	93.28	1197.05	myrmecoid	NA	Staphylinidae	Ecitomorpha	Ecitomorpha cf. nevermanni	Eciton burchellii	EB15	Christoph von Beeren
EB15ecsm16	NA	NA	NA	NA	NA	NA	NA	177	0	0	177	NA	95.27	NA	myrmecoid	NA	Staphylinidae	Ecitophya	Ecitophya simulans	Eciton burchellii	EB15	Christoph von Beeren
EB15ecsm17	NA	NA	NA	NA	NA	NA	NA	129	0	0	129	0.616	93.31	1024.46	myrmecoid	NA	Staphylinidae	Ecitophya	Ecitophya simulans	Eciton burchellii	EB15	Christoph von Beeren
EB15ecsm18	NA	NA	NA	NA	NA	NA	NA	177	0	0	177	0.742	95.47	1054.98	myrmecoid	NA	Staphylinidae	Ecitophya	Ecitophya simulans	Eciton burchellii	EB15	Christoph von Beeren
EB15ecsm19	NA	NA	NA	NA	NA	NA	NA	66	0	0	66	0.674	86.73	663.233	myrmecoid	NA	Staphylinidae	Ecitomorpha	Ecitomorpha cf. nevermanni	Eciton burchellii	EB15	Christoph von Beeren
EB15ecsm20	NA	NA	NA	NA	NA	NA	NA	195	0	0	195	1.549	92.46	624.599	myrmecoid	NA	Staphylinidae	Ecitomorpha	Ecitomorpha cf. nevermanni	Eciton burchellii	EB15	Christoph von Beeren
EB15tetr01	NA	NA	NA	NA	NA	NA	NA	6	0	0	6	0.624	34.64	0	staphylinid-like	NA	Staphylinidae	Tetradonia	Tetradonia laselvensis	Eciton burchellii	EB15	Christoph von Beeren
EB15tetr02	NA	NA	NA	NA	NA	NA	NA	15	0	0	15	0.76	39.42	235.885	staphylinid-like	NA	Staphylinidae	Tetradonia	Tetradonia laselvensis	Eciton burchellii	EB15	Christoph von Beeren
EB15tetr03	NA	NA	NA	NA	NA	NA	NA	12	0	0	12	0.687	76.29	544.55	staphylinid-like	NA	Staphylinidae	Tetradonia	Tetradonia laselvensis	Eciton burchellii	EB15	Christoph von Beeren
EB15tetr04	NA	NA	NA	NA	NA	NA	NA	6	0	0	6	0.573	66.16	408.899	staphylinid-like	NA	Staphylinidae	Tetradonia	Tetradonia laselvensis	Eciton burchellii	EB15	Christoph von Beeren
EB15tetr05	NA	NA	NA	NA	NA	NA	NA	27	0	0	27	0.672	69.67	447.021	staphylinid-like	NA	Staphylinidae	Tetradonia	Tetradonia laselvensis	Eciton burchellii	EB15	Christoph von Beeren
EB15tetr06	NA	NA	NA	NA	NA	NA	NA	0	0	0	0	0.819	71.9	487.302	staphylinid-like	NA	Staphylinidae	Tetradonia	Tetradonia laselvensis	Eciton burchellii	EB15	Christoph von Beeren
EB15tetr07	NA	NA	NA	NA	NA	NA	NA	39	0	0	39	0.674	62.14	304.757	staphylinid-like	NA	Staphylinidae	Tetradonia	Tetradonia laselvensis	Eciton burchellii	EB15	Christoph von Beeren
EB15tetr08	NA	NA	NA	NA	NA	NA	NA	3	0	0	3	0.628	75.23	368.61	staphylinid-like	NA	Staphylinidae	Tetradonia	Tetradonia laselvensis	Eciton burchellii	EB15	Christoph von Beeren
EB15tetr09	NA	NA	NA	NA	NA	NA	NA	24	0	0	24	0.653	73.12	257.878	staphylinid-like	NA	Staphylinidae	Tetradonia	Tetradonia laselvensis	Eciton burchellii	EB15	Christoph von Beeren
EB15tetr10	NA	NA	NA	NA	NA	NA	NA	0	0	0	0	0.47	89.87	410.148	staphylinid-like	NA	Staphylinidae	Tetradonia	Tetradonia cf. marginalis	Eciton burchellii	EB15	Christoph von Beeren
EB15tetr11	NA	NA	NA	NA	NA	NA	NA	0	0	0	0	0.513	70.4	300.987	staphylinid-like	NA	Staphylinidae	Tetradonia	Tetradonia cf. marginalis	Eciton burchellii	EB15	Christoph von Beeren
EB15tetr12	NA	NA	NA	NA	NA	NA	NA	0	0	0	0	0.488	77.51	323.349	staphylinid-like	NA	Staphylinidae	Tetradonia	Tetradonia cf. marginalis	Eciton burchellii	EB15	Christoph von Beeren
EB15tetr13	NA	NA	NA	NA	NA	NA	NA	0	0	0	0	0.596	78.11	391.636	staphylinid-like	NA	Staphylinidae	Tetradonia	Tetradonia cf. marginalis	Eciton burchellii	EB15	Christoph von Beeren
EB15tetr14	NA	NA	NA	NA	NA	NA	NA	15	0	0	15	0.507	85.54	463.555	staphylinid-like	NA	Staphylinidae	Tetradonia	Tetradonia cf. marginalis	Eciton burchellii	EB15	Christoph von Beeren
EB15va01	NA	NA	NA	NA	NA	NA	NA	54	0	0	54	4.735	79.4	382.742	protective	limuloid	Staphylinidae	Vatesus adult	Vatesus cf. clypeatus sp. 2	Eciton burchellii	EB15	Christoph von Beeren
cvb900inme005	NA	NA	NA	NA	NA	NA	NA	NA	NA	NA	NA	4.684	91.6511	2979.73	intermediate	NA	Formicidae	Eciton	Eciton lucanoides	NA	cvb900	NA
cvb900inme001	NA	NA	NA	NA	NA	NA	NA	NA	NA	NA	NA	2.832	95.7067	1183.87	intermediate	NA	Formicidae	Eciton	Eciton lucanoides	NA	cvb900	NA
cvb900inme002	NA	NA	NA	NA	NA	NA	NA	NA	NA	NA	NA	2.88	97.2838	1613.17	intermediate	NA	Formicidae	Eciton	Eciton lucanoides	NA	cvb900	NA
cvb900inme003	NA	NA	NA	NA	NA	NA	NA	NA	NA	NA	NA	2.045	91.7098	2832.9	intermediate	NA	Formicidae	Eciton	Eciton lucanoides	NA	cvb900	NA
cvb900inme004	NA	NA	NA	NA	NA	NA	NA	NA	NA	NA	NA	4.955	95.0694	2081.52	intermediate	NA	Formicidae	Eciton	Eciton lucanoides	NA	cvb900	NA
cvb900inme006	NA	NA	NA	NA	NA	NA	NA	NA	NA	NA	NA	2.045	98.0395	2017.88	intermediate	NA	Formicidae	Eciton	Eciton lucanoides	NA	cvb900	NA
cvb900inme007	NA	NA	NA	NA	NA	NA	NA	NA	NA	NA	NA	6.555	94.7054	2441.59	intermediate	NA	Formicidae	Eciton	Eciton lucanoides	NA	cvb900	NA
cvb900inme008	NA	NA	NA	NA	NA	NA	NA	NA	NA	NA	NA	2.492	94.3188	1967.13	intermediate	NA	Formicidae	Eciton	Eciton lucanoides	NA	cvb900	NA
cvb900inme009	NA	NA	NA	NA	NA	NA	NA	NA	NA	NA	NA	5.985	94.9101	1447.93	intermediate	NA	Formicidae	Eciton	Eciton lucanoides	NA	cvb900	NA
cvb900inme010	NA	NA	NA	NA	NA	NA	NA	NA	NA	NA	NA	5.451	97.8307	1645.52	intermediate	NA	Formicidae	Eciton	Eciton lucanoides	NA	cvb900	NA
cvb900maj001	NA	NA	NA	NA	NA	NA	NA	NA	NA	NA	NA	8.304	93.6987	3361.69	major	NA	Formicidae	Eciton	Eciton lucanoides	NA	cvb900	NA
cvb900maj002	NA	NA	NA	NA	NA	NA	NA	NA	NA	NA	NA	7.55	95.7983	3429.33	major	NA	Formicidae	Eciton	Eciton lucanoides	NA	cvb900	NA
cvb900maj003	NA	NA	NA	NA	NA	NA	NA	NA	NA	NA	NA	8.136	91.3599	3725.09	major	NA	Formicidae	Eciton	Eciton lucanoides	NA	cvb900	NA
cvb900maj004	NA	NA	NA	NA	NA	NA	NA	NA	NA	NA	NA	8.59	91.7143	2624.47	major	NA	Formicidae	Eciton	Eciton lucanoides	NA	cvb900	NA
cvb900maj006	NA	NA	NA	NA	NA	NA	NA	NA	NA	NA	NA	8.651	93.4432	1961.25	major	NA	Formicidae	Eciton	Eciton lucanoides	NA	cvb900	NA
cvb900maj007	NA	NA	NA	NA	NA	NA	NA	NA	NA	NA	NA	7.82	95.1355	2495.82	major	NA	Formicidae	Eciton	Eciton lucanoides	NA	cvb900	NA
cvb900maj008	NA	NA	NA	NA	NA	NA	NA	NA	NA	NA	NA	8.725	93.9475	2631.46	major	NA	Formicidae	Eciton	Eciton lucanoides	NA	cvb900	NA
cvb900maj009	NA	NA	NA	NA	NA	NA	NA	NA	NA	NA	NA	7.947	95.4962	2333.81	major	NA	Formicidae	Eciton	Eciton lucanoides	NA	cvb900	NA
cvb900maj010	NA	NA	NA	NA	NA	NA	NA	NA	NA	NA	NA	8.943	95.8207	3143.71	major	NA	Formicidae	Eciton	Eciton lucanoides	NA	cvb900	NA
cvb900min001	NA	NA	NA	NA	NA	NA	NA	NA	NA	NA	NA	0.521	78.9726	2015.75	minor	NA	Formicidae	Eciton	Eciton lucanoides	NA	cvb900	NA
cvb900min002	NA	NA	NA	NA	NA	NA	NA	NA	NA	NA	NA	0.781	94.1012	993.118	minor	NA	Formicidae	Eciton	Eciton lucanoides	NA	cvb900	NA
cvb900min003	NA	NA	NA	NA	NA	NA	NA	NA	NA	NA	NA	0.857	92.392	2356.86	minor	NA	Formicidae	Eciton	Eciton lucanoides	NA	cvb900	NA
cvb900min004	NA	NA	NA	NA	NA	NA	NA	NA	NA	NA	NA	0.94	94.8843	5167.8	minor	NA	Formicidae	Eciton	Eciton lucanoides	NA	cvb900	NA
cvb900min006	NA	NA	NA	NA	NA	NA	NA	NA	NA	NA	NA	0.422	84.9566	929.011	minor	NA	Formicidae	Eciton	Eciton lucanoides	NA	cvb900	NA
cvb900min007	NA	NA	NA	NA	NA	NA	NA	NA	NA	NA	NA	0.522	91.3645	1357.19	minor	NA	Formicidae	Eciton	Eciton lucanoides	NA	cvb900	NA
cvb900min008	NA	NA	NA	NA	NA	NA	NA	NA	NA	NA	NA	0.563	NA	2204.13	minor	NA	Formicidae	Eciton	Eciton lucanoides	NA	cvb900	NA
cvb900min009	NA	NA	NA	NA	NA	NA	NA	NA	NA	NA	NA	1.463	95.6468	1895.73	minor	NA	Formicidae	Eciton	Eciton lucanoides	NA	cvb900	NA
cvb900min010	NA	NA	NA	NA	NA	NA	NA	NA	NA	NA	NA	1.604	94.2348	2400.77	minor	NA	Formicidae	Eciton	Eciton lucanoides	NA	cvb900	NA
EL31inme010	NA	NA	NA	NA	NA	NA	NA	NA	NA	NA	NA	6.286	85.1325	218.59	intermediate	NA	Formicidae	Eciton	Eciton lucanoides	NA	EL31	NA
EL31inme009	NA	NA	NA	NA	NA	NA	NA	NA	NA	NA	NA	6.105	82.667	212.596	intermediate	NA	Formicidae	Eciton	Eciton lucanoides	NA	EL31	NA
EL31inme008	NA	NA	NA	NA	NA	NA	NA	NA	NA	NA	NA	4.508	93.9876	235.209	intermediate	NA	Formicidae	Eciton	Eciton lucanoides	NA	EL31	NA
EL31inme007	NA	NA	NA	NA	NA	NA	NA	NA	NA	NA	NA	3.782	92.7498	970.704	intermediate	NA	Formicidae	Eciton	Eciton lucanoides	NA	EL31	NA
EL31inme006	NA	NA	NA	NA	NA	NA	NA	NA	NA	NA	NA	3.544	NA	305.874	intermediate	NA	Formicidae	Eciton	Eciton lucanoides	NA	EL31	NA
EL31inme005	NA	NA	NA	NA	NA	NA	NA	NA	NA	NA	NA	3.527	95.2764	1855.26	intermediate	NA	Formicidae	Eciton	Eciton lucanoides	NA	EL31	NA
EL31inme004	NA	NA	NA	NA	NA	NA	NA	NA	NA	NA	NA	3.221	NA	547.708	intermediate	NA	Formicidae	Eciton	Eciton lucanoides	NA	EL31	NA
EL31inme003	NA	NA	NA	NA	NA	NA	NA	NA	NA	NA	NA	2.687	NA	1463.5	intermediate	NA	Formicidae	Eciton	Eciton lucanoides	NA	EL31	NA
EL31inme002	NA	NA	NA	NA	NA	NA	NA	NA	NA	NA	NA	2.245	81.8413	600.287	intermediate	NA	Formicidae	Eciton	Eciton lucanoides	NA	EL31	NA
EL31inme001_1	NA	NA	NA	NA	NA	NA	NA	NA	NA	NA	NA	2.613	NA	441.793	intermediate	NA	Formicidae	Eciton	Eciton lucanoides	NA	EL31	NA
EL31inme001_2	NA	NA	NA	NA	NA	NA	NA	NA	NA	NA	NA	2.613	NA	2450.22	intermediate	NA	Formicidae	Eciton	Eciton lucanoides	NA	EL31	NA
EL31maj001	NA	NA	NA	NA	NA	NA	NA	NA	NA	NA	NA	8.55	92.6977	1382.11	major	NA	Formicidae	Eciton	Eciton lucanoides	NA	EL31	NA
EL31maj002	NA	NA	NA	NA	NA	NA	NA	NA	NA	NA	NA	8.284	92.9642	1828.55	major	NA	Formicidae	Eciton	Eciton lucanoides	NA	EL31	NA
EL31maj003	NA	NA	NA	NA	NA	NA	NA	NA	NA	NA	NA	8.225	92.4732	1281.67	major	NA	Formicidae	Eciton	Eciton lucanoides	NA	EL31	NA
EL31maj004	NA	NA	NA	NA	NA	NA	NA	NA	NA	NA	NA	7.982	89.7682	2526.35	major	NA	Formicidae	Eciton	Eciton lucanoides	NA	EL31	NA
EL31maj006	NA	NA	NA	NA	NA	NA	NA	NA	NA	NA	NA	7.411	91.85	1700.82	major	NA	Formicidae	Eciton	Eciton lucanoides	NA	EL31	NA
EL31maj007	NA	NA	NA	NA	NA	NA	NA	NA	NA	NA	NA	8.253	91.2787	2488.47	major	NA	Formicidae	Eciton	Eciton lucanoides	NA	EL31	NA
EL31maj008	NA	NA	NA	NA	NA	NA	NA	NA	NA	NA	NA	7.553	92.8871	1218.97	major	NA	Formicidae	Eciton	Eciton lucanoides	NA	EL31	NA
EL31maj009	NA	NA	NA	NA	NA	NA	NA	NA	NA	NA	NA	7.551	94.0739	1758.83	major	NA	Formicidae	Eciton	Eciton lucanoides	NA	EL31	NA
EL31maj010	NA	NA	NA	NA	NA	NA	NA	NA	NA	NA	NA	8.276	91.3474	2452.91	major	NA	Formicidae	Eciton	Eciton lucanoides	NA	EL31	NA
EL31maj005	NA	NA	NA	NA	NA	NA	NA	NA	NA	NA	NA	8.086	92.9303	1701.06	major	NA	Formicidae	Eciton	Eciton lucanoides	NA	EL31	NA
EB38inme002	NA	NA	NA	NA	NA	NA	NA	NA	NA	NA	NA	4.781	96.8999	2501.11	intermediate	NA	Formicidae	Eciton	Eciton burchellii	NA	EB38	NA
EB38inme003	NA	NA	NA	NA	NA	NA	NA	NA	NA	NA	NA	5.443	93.1292	1452.74	intermediate	NA	Formicidae	Eciton	Eciton burchellii	NA	EB38	NA
EB38inme004	NA	NA	NA	NA	NA	NA	NA	NA	NA	NA	NA	6.522	96.7894	1616.53	intermediate	NA	Formicidae	Eciton	Eciton burchellii	NA	EB38	NA
EB38inme005	NA	NA	NA	NA	NA	NA	NA	NA	NA	NA	NA	6.877	94.8979	1808.87	intermediate	NA	Formicidae	Eciton	Eciton burchellii	NA	EB38	NA
EB38inme006	NA	NA	NA	NA	NA	NA	NA	NA	NA	NA	NA	8.191	94.3325	1405.57	intermediate	NA	Formicidae	Eciton	Eciton burchellii	NA	EB38	NA
EB38inme007	NA	NA	NA	NA	NA	NA	NA	NA	NA	NA	NA	7.071	94.7883	1270.87	intermediate	NA	Formicidae	Eciton	Eciton burchellii	NA	EB38	NA
EB38inme008	NA	NA	NA	NA	NA	NA	NA	NA	NA	NA	NA	5.663	95.6661	2456.48	intermediate	NA	Formicidae	Eciton	Eciton burchellii	NA	EB38	NA
EB38inme009	NA	NA	NA	NA	NA	NA	NA	NA	NA	NA	NA	4.382	96.2463	1924.99	intermediate	NA	Formicidae	Eciton	Eciton burchellii	NA	EB38	NA
EB38inme010	NA	NA	NA	NA	NA	NA	NA	NA	NA	NA	NA	7.865	96.4534	1552.49	intermediate	NA	Formicidae	Eciton	Eciton burchellii	NA	EB38	NA
EB38maj001	NA	NA	NA	NA	NA	NA	NA	NA	NA	NA	NA	11.706	93.6804	3888.31	major	NA	Formicidae	Eciton	Eciton burchellii	NA	EB38	NA
EB38maj002	NA	NA	NA	NA	NA	NA	NA	NA	NA	NA	NA	12.099	91.5253	3441	major	NA	Formicidae	Eciton	Eciton burchellii	NA	EB38	NA
EB38maj003	NA	NA	NA	NA	NA	NA	NA	NA	NA	NA	NA	11.005	93.0136	3309.66	major	NA	Formicidae	Eciton	Eciton burchellii	NA	EB38	NA
EB38maj004	NA	NA	NA	NA	NA	NA	NA	NA	NA	NA	NA	11.873	84.8129	2387.52	major	NA	Formicidae	Eciton	Eciton burchellii	NA	EB38	NA
EB38maj005	NA	NA	NA	NA	NA	NA	NA	NA	NA	NA	NA	10.954	87.1014	3782.17	major	NA	Formicidae	Eciton	Eciton burchellii	NA	EB38	NA
EB38maj006	NA	NA	NA	NA	NA	NA	NA	NA	NA	NA	NA	10.672	95.3862	2987.94	major	NA	Formicidae	Eciton	Eciton burchellii	NA	EB38	NA
EB38maj007	NA	NA	NA	NA	NA	NA	NA	NA	NA	NA	NA	10.533	85.0822	4563.39	major	NA	Formicidae	Eciton	Eciton burchellii	NA	EB38	NA
EB38maj008	NA	NA	NA	NA	NA	NA	NA	NA	NA	NA	NA	11.192	91.4154	3431.44	major	NA	Formicidae	Eciton	Eciton burchellii	NA	EB38	NA
EB38maj009	NA	NA	NA	NA	NA	NA	NA	NA	NA	NA	NA	11.518	92.7579	1648.1	major	NA	Formicidae	Eciton	Eciton burchellii	NA	EB38	NA
EB38maj010	NA	NA	NA	NA	NA	NA	NA	NA	NA	NA	NA	12.055	86.2871	4289.34	major	NA	Formicidae	Eciton	Eciton burchellii	NA	EB38	NA
EB38min001	NA	NA	NA	NA	NA	NA	NA	NA	NA	NA	NA	1.65	94.9642	2983.3	minor	NA	Formicidae	Eciton	Eciton burchellii	NA	EB38	NA
EB38min002	NA	NA	NA	NA	NA	NA	NA	NA	NA	NA	NA	0.633	87.7202	1981.82	minor	NA	Formicidae	Eciton	Eciton burchellii	NA	EB38	NA
EB38min003	NA	NA	NA	NA	NA	NA	NA	NA	NA	NA	NA	1.789	93.5944	1816.28	minor	NA	Formicidae	Eciton	Eciton burchellii	NA	EB38	NA
EB38min004	NA	NA	NA	NA	NA	NA	NA	NA	NA	NA	NA	1.533	94.755	2339.33	minor	NA	Formicidae	Eciton	Eciton burchellii	NA	EB38	NA
EB38min005	NA	NA	NA	NA	NA	NA	NA	NA	NA	NA	NA	2.044	95.4945	2413.44	minor	NA	Formicidae	Eciton	Eciton burchellii	NA	EB38	NA
EB38min006	NA	NA	NA	NA	NA	NA	NA	NA	NA	NA	NA	1.355	94.8011	3139.54	minor	NA	Formicidae	Eciton	Eciton burchellii	NA	EB38	NA
EB38min007	NA	NA	NA	NA	NA	NA	NA	NA	NA	NA	NA	1.003	90.6607	2220.26	minor	NA	Formicidae	Eciton	Eciton burchellii	NA	EB38	NA
EB38min008	NA	NA	NA	NA	NA	NA	NA	NA	NA	NA	NA	1.526	94.0537	2297.16	minor	NA	Formicidae	Eciton	Eciton burchellii	NA	EB38	NA
EB38min009	NA	NA	NA	NA	NA	NA	NA	NA	NA	NA	NA	0.941	90.7887	2977.79	minor	NA	Formicidae	Eciton	Eciton burchellii	NA	EB38	NA
EB38min010	NA	NA	NA	NA	NA	NA	NA	NA	NA	NA	NA	1.173	94.3511	3280.62	minor	NA	Formicidae	Eciton	Eciton burchellii	NA	EB38	NA
EB38Dinme001	NA	NA	NA	NA	NA	NA	NA	NA	NA	NA	NA	3.729	96.6572	1419.66	intermediate	NA	Formicidae	Eciton	Eciton burchellii	NA	EB38D	NA
EB38Dinme002	NA	NA	NA	NA	NA	NA	NA	NA	NA	NA	NA	2.919	96.0949	1554.46	intermediate	NA	Formicidae	Eciton	Eciton burchellii	NA	EB38D	NA
EB38Dinme003	NA	NA	NA	NA	NA	NA	NA	NA	NA	NA	NA	3.714	95.6453	2065.55	intermediate	NA	Formicidae	Eciton	Eciton burchellii	NA	EB38D	NA
EB38Dinme004	NA	NA	NA	NA	NA	NA	NA	NA	NA	NA	NA	3.528	96.3918	2273.75	intermediate	NA	Formicidae	Eciton	Eciton burchellii	NA	EB38D	NA
EB38Dinme005	NA	NA	NA	NA	NA	NA	NA	NA	NA	NA	NA	4.744	94.642	2420.75	intermediate	NA	Formicidae	Eciton	Eciton burchellii	NA	EB38D	NA
EB38Dinme006	NA	NA	NA	NA	NA	NA	NA	NA	NA	NA	NA	3.844	93.3063	1205.71	intermediate	NA	Formicidae	Eciton	Eciton burchellii	NA	EB38D	NA
EB38Dinme007	NA	NA	NA	NA	NA	NA	NA	NA	NA	NA	NA	2.937	95.9203	1660.04	intermediate	NA	Formicidae	Eciton	Eciton burchellii	NA	EB38D	NA
EB38Dinme008	NA	NA	NA	NA	NA	NA	NA	NA	NA	NA	NA	3.507	94.6316	1535.26	intermediate	NA	Formicidae	Eciton	Eciton burchellii	NA	EB38D	NA
EB38Dinme009	NA	NA	NA	NA	NA	NA	NA	NA	NA	NA	NA	4.748	93.4924	1187.1	intermediate	NA	Formicidae	Eciton	Eciton burchellii	NA	EB38D	NA
EB38Dinme010	NA	NA	NA	NA	NA	NA	NA	NA	NA	NA	NA	5.102	93.2945	665.295	intermediate	NA	Formicidae	Eciton	Eciton burchellii	NA	EB38D	NA
EB38Dmaj001	NA	NA	NA	NA	NA	NA	NA	NA	NA	NA	NA	9.451	94.4877	1379.68	major	NA	Formicidae	Eciton	Eciton burchellii	NA	EB38D	NA
EB38Dmaj002	NA	NA	NA	NA	NA	NA	NA	NA	NA	NA	NA	10.979	90.2348	1948.03	major	NA	Formicidae	Eciton	Eciton burchellii	NA	EB38D	NA
EB38Dmaj003	NA	NA	NA	NA	NA	NA	NA	NA	NA	NA	NA	10.633	90.2127	1767.92	major	NA	Formicidae	Eciton	Eciton burchellii	NA	EB38D	NA
EB38Dmaj004	NA	NA	NA	NA	NA	NA	NA	NA	NA	NA	NA	8.586	94.9413	1619.79	major	NA	Formicidae	Eciton	Eciton burchellii	NA	EB38D	NA
EB38Dmaj005	NA	NA	NA	NA	NA	NA	NA	NA	NA	NA	NA	8.506	95.1318	1185.65	major	NA	Formicidae	Eciton	Eciton burchellii	NA	EB38D	NA
EB38Dmin001	NA	NA	NA	NA	NA	NA	NA	NA	NA	NA	NA	0.914	94.4624	1355.57	minor	NA	Formicidae	Eciton	Eciton burchellii	NA	EB38D	NA
EB38Dmin002	NA	NA	NA	NA	NA	NA	NA	NA	NA	NA	NA	0.841	95.1003	1599.53	minor	NA	Formicidae	Eciton	Eciton burchellii	NA	EB38D	NA
EB38Dmin003	NA	NA	NA	NA	NA	NA	NA	NA	NA	NA	NA	1.345	93.6934	1458.7	minor	NA	Formicidae	Eciton	Eciton burchellii	NA	EB38D	NA
EB38Dmin004	NA	NA	NA	NA	NA	NA	NA	NA	NA	NA	NA	0.779	93.2792	1555.18	minor	NA	Formicidae	Eciton	Eciton burchellii	NA	EB38D	NA
EB38Dmin005	NA	NA	NA	NA	NA	NA	NA	NA	NA	NA	NA	0.751	94.1842	1446.22	minor	NA	Formicidae	Eciton	Eciton burchellii	NA	EB38D	NA
EB38Dmin006	NA	NA	NA	NA	NA	NA	NA	NA	NA	NA	NA	0.769	91.411	1672.46	minor	NA	Formicidae	Eciton	Eciton burchellii	NA	EB38D	NA
EB38Dmin007	NA	NA	NA	NA	NA	NA	NA	NA	NA	NA	NA	0.435	93.3001	1790.56	minor	NA	Formicidae	Eciton	Eciton burchellii	NA	EB38D	NA
EB38Dmin008	NA	NA	NA	NA	NA	NA	NA	NA	NA	NA	NA	0.606	90.1271	2117.21	minor	NA	Formicidae	Eciton	Eciton burchellii	NA	EB38D	NA
EB38Dmin009	NA	NA	NA	NA	NA	NA	NA	NA	NA	NA	NA	0.726	91.9745	1374.68	minor	NA	Formicidae	Eciton	Eciton burchellii	NA	EB38D	NA
EB38Dmin010	NA	NA	NA	NA	NA	NA	NA	NA	NA	NA	NA	0.567	93.7627	1388.4	minor	NA	Formicidae	Eciton	Eciton burchellii	NA	EB38D	NA
ED37inme002	NA	NA	NA	NA	NA	NA	NA	NA	NA	NA	NA	5.667	98.3167	2321.53	intermediate	NA	Formicidae	Eciton	Eciton dulcium	NA	ED37	NA
ED38inme001	NA	NA	NA	NA	NA	NA	NA	NA	NA	NA	NA	5.24	98.9824	2325.82	intermediate	NA	Formicidae	Eciton	Eciton dulcium	NA	ED38	NA
ED38inme002	NA	NA	NA	NA	NA	NA	NA	NA	NA	NA	NA	6.014	98.9147	2762.04	intermediate	NA	Formicidae	Eciton	Eciton dulcium	NA	ED38	NA
ED38inme003	NA	NA	NA	NA	NA	NA	NA	NA	NA	NA	NA	5.602	98.3271	2632.31	intermediate	NA	Formicidae	Eciton	Eciton dulcium	NA	ED38	NA
ED38inme004	NA	NA	NA	NA	NA	NA	NA	NA	NA	NA	NA	6.01	98.7923	2575.33	intermediate	NA	Formicidae	Eciton	Eciton dulcium	NA	ED38	NA
ED38inme005	NA	NA	NA	NA	NA	NA	NA	NA	NA	NA	NA	6.514	97.584	2150.35	intermediate	NA	Formicidae	Eciton	Eciton dulcium	NA	ED38	NA
ED38inme006	NA	NA	NA	NA	NA	NA	NA	NA	NA	NA	NA	6.393	98.9309	3019.47	intermediate	NA	Formicidae	Eciton	Eciton dulcium	NA	ED38	NA
ED38inme007	NA	NA	NA	NA	NA	NA	NA	NA	NA	NA	NA	6.899	98.5736	3046.35	intermediate	NA	Formicidae	Eciton	Eciton dulcium	NA	ED38	NA
ED38inme008	NA	NA	NA	NA	NA	NA	NA	NA	NA	NA	NA	7.032	99.002	2810.7	intermediate	NA	Formicidae	Eciton	Eciton dulcium	NA	ED38	NA
ED38inme009	NA	NA	NA	NA	NA	NA	NA	NA	NA	NA	NA	6.832	98.7622	2630.17	intermediate	NA	Formicidae	Eciton	Eciton dulcium	NA	ED38	NA
ED38inme010	NA	NA	NA	NA	NA	NA	NA	NA	NA	NA	NA	5.299	97.4749	2448.22	intermediate	NA	Formicidae	Eciton	Eciton dulcium	NA	ED38	NA
ED38maj001	NA	NA	NA	NA	NA	NA	NA	NA	NA	NA	NA	14.774	96.2459	2998.33	major	NA	Formicidae	Eciton	Eciton dulcium	NA	ED38	NA
ED38maj002	NA	NA	NA	NA	NA	NA	NA	NA	NA	NA	NA	16.632	97.9811	3414.48	major	NA	Formicidae	Eciton	Eciton dulcium	NA	ED38	NA
ED38maj003	NA	NA	NA	NA	NA	NA	NA	NA	NA	NA	NA	14.045	96.0002	3521.33	major	NA	Formicidae	Eciton	Eciton dulcium	NA	ED38	NA
ED38maj005	NA	NA	NA	NA	NA	NA	NA	NA	NA	NA	NA	18.182	95.6166	3099.49	major	NA	Formicidae	Eciton	Eciton dulcium	NA	ED38	NA
ED38maj006	NA	NA	NA	NA	NA	NA	NA	NA	NA	NA	NA	17.074	96.5973	3077.33	major	NA	Formicidae	Eciton	Eciton dulcium	NA	ED38	NA
ED38maj007	NA	NA	NA	NA	NA	NA	NA	NA	NA	NA	NA	14.357	93.8563	3300.8	major	NA	Formicidae	Eciton	Eciton dulcium	NA	ED38	NA
ED38min001	NA	NA	NA	NA	NA	NA	NA	NA	NA	NA	NA	1.516	96.3813	1256.51	minor	NA	Formicidae	Eciton	Eciton dulcium	NA	ED38	NA
ED38min002	NA	NA	NA	NA	NA	NA	NA	NA	NA	NA	NA	2.014	96.605	1253.28	minor	NA	Formicidae	Eciton	Eciton dulcium	NA	ED38	NA
ED38min004	NA	NA	NA	NA	NA	NA	NA	NA	NA	NA	NA	0.811	96.9418	408.271	minor	NA	Formicidae	Eciton	Eciton dulcium	NA	ED38	NA
ED38min005	NA	NA	NA	NA	NA	NA	NA	NA	NA	NA	NA	1.013	96.9398	877.653	minor	NA	Formicidae	Eciton	Eciton dulcium	NA	ED38	NA
ED38min006	NA	NA	NA	NA	NA	NA	NA	NA	NA	NA	NA	1.437	95.9928	1621.33	minor	NA	Formicidae	Eciton	Eciton dulcium	NA	ED38	NA
ED38min007	NA	NA	NA	NA	NA	NA	NA	NA	NA	NA	NA	0.687	98.3313	541.048	minor	NA	Formicidae	Eciton	Eciton dulcium	NA	ED38	NA
ED38min008	NA	NA	NA	NA	NA	NA	NA	NA	NA	NA	NA	1.855	96.2389	1460.17	minor	NA	Formicidae	Eciton	Eciton dulcium	NA	ED38	NA
ED38min009	NA	NA	NA	NA	NA	NA	NA	NA	NA	NA	NA	0.704	95.2207	1000.2	minor	NA	Formicidae	Eciton	Eciton dulcium	NA	ED38	NA
EH35Dinme001	NA	NA	NA	NA	NA	NA	NA	NA	NA	NA	NA	3.508	96.3911	905.67	intermediate	NA	Formicidae	Eciton	Eciton hamatum	NA	EH35D	NA
EH35Dinme002	NA	NA	NA	NA	NA	NA	NA	NA	NA	NA	NA	4.377	96.9921	292.058	intermediate	NA	Formicidae	Eciton	Eciton hamatum	NA	EH35D	NA
EH35Dinme003	NA	NA	NA	NA	NA	NA	NA	NA	NA	NA	NA	3.897	96.9921	859.649	intermediate	NA	Formicidae	Eciton	Eciton hamatum	NA	EH35D	NA
EH35Dinme004	NA	NA	NA	NA	NA	NA	NA	NA	NA	NA	NA	3.149	92.264	765.686	intermediate	NA	Formicidae	Eciton	Eciton hamatum	NA	EH35D	NA
EH35Dinme005	NA	NA	NA	NA	NA	NA	NA	NA	NA	NA	NA	2.529	88.7999	1111.42	intermediate	NA	Formicidae	Eciton	Eciton hamatum	NA	EH35D	NA
EH35Dinme006	NA	NA	NA	NA	NA	NA	NA	NA	NA	NA	NA	6.022	96.3038	1023.14	intermediate	NA	Formicidae	Eciton	Eciton hamatum	NA	EH35D	NA
EH35Dinme007	NA	NA	NA	NA	NA	NA	NA	NA	NA	NA	NA	6.933	92.6948	676.294	intermediate	NA	Formicidae	Eciton	Eciton hamatum	NA	EH35D	NA
EH35Dinme008	NA	NA	NA	NA	NA	NA	NA	NA	NA	NA	NA	2.833	98.2231	1552.64	intermediate	NA	Formicidae	Eciton	Eciton hamatum	NA	EH35D	NA
EH35Dinme009	NA	NA	NA	NA	NA	NA	NA	NA	NA	NA	NA	3.271	87.9529	1337.87	intermediate	NA	Formicidae	Eciton	Eciton hamatum	NA	EH35D	NA
EH35Dmaj001	NA	NA	NA	NA	NA	NA	NA	NA	NA	NA	NA	11.493	96.108	1298.04	major	NA	Formicidae	Eciton	Eciton hamatum	NA	EH35D	NA
EH35Dmaj002	NA	NA	NA	NA	NA	NA	NA	NA	NA	NA	NA	11.461	93.1935	475.305	major	NA	Formicidae	Eciton	Eciton hamatum	NA	EH35D	NA
EH35Dmaj003	NA	NA	NA	NA	NA	NA	NA	NA	NA	NA	NA	10.022	92.8348	965.622	major	NA	Formicidae	Eciton	Eciton hamatum	NA	EH35D	NA
EH35Dmaj005	NA	NA	NA	NA	NA	NA	NA	NA	NA	NA	NA	10.467	93.2032	1152.63	major	NA	Formicidae	Eciton	Eciton hamatum	NA	EH35D	NA
EH35Dmaj006	NA	NA	NA	NA	NA	NA	NA	NA	NA	NA	NA	11.61	96.2131	589.237	major	NA	Formicidae	Eciton	Eciton hamatum	NA	EH35D	NA
EH35Dmaj007	NA	NA	NA	NA	NA	NA	NA	NA	NA	NA	NA	10.28	84.5786	1513.19	major	NA	Formicidae	Eciton	Eciton hamatum	NA	EH35D	NA
EH35Dmaj008	NA	NA	NA	NA	NA	NA	NA	NA	NA	NA	NA	11.352	92.5284	672.752	major	NA	Formicidae	Eciton	Eciton hamatum	NA	EH35D	NA
EH35Dmaj009	NA	NA	NA	NA	NA	NA	NA	NA	NA	NA	NA	10.622	91.7119	648.423	major	NA	Formicidae	Eciton	Eciton hamatum	NA	EH35D	NA
EH35Dmaj010	NA	NA	NA	NA	NA	NA	NA	NA	NA	NA	NA	12.518	98.6308	830.304	major	NA	Formicidae	Eciton	Eciton hamatum	NA	EH35D	NA
EH35Dmin002	NA	NA	NA	NA	NA	NA	NA	NA	NA	NA	NA	0.836	95.6075	4331.15	minor	NA	Formicidae	Eciton	Eciton hamatum	NA	EH35D	NA
EH35Dmin004	NA	NA	NA	NA	NA	NA	NA	NA	NA	NA	NA	0.865	85.3885	3698.7	minor	NA	Formicidae	Eciton	Eciton hamatum	NA	EH35D	NA
EH35Dmin005	NA	NA	NA	NA	NA	NA	NA	NA	NA	NA	NA	1.465	94.6867	1187.23	minor	NA	Formicidae	Eciton	Eciton hamatum	NA	EH35D	NA
EH35Dmin007	NA	NA	NA	NA	NA	NA	NA	NA	NA	NA	NA	0.735	84.5933	680.179	minor	NA	Formicidae	Eciton	Eciton hamatum	NA	EH35D	NA
EH35Dmin010	NA	NA	NA	NA	NA	NA	NA	NA	NA	NA	NA	2.254	96.6246	1677.4	intermediate	NA	Formicidae	Eciton	Eciton hamatum	NA	EH35D	NA
ED36inme001	NA	NA	NA	NA	NA	NA	NA	NA	NA	NA	NA	7.263	98.1297	2255.5	intermediate	NA	Formicidae	Eciton	Eciton dulcium	NA	ED36	NA
ED36inme002	NA	NA	NA	NA	NA	NA	NA	NA	NA	NA	NA	7.652	96.957	2415.95	intermediate	NA	Formicidae	Eciton	Eciton dulcium	NA	ED36	NA
ED36inme003	NA	NA	NA	NA	NA	NA	NA	NA	NA	NA	NA	6.72	97.0133	1716.86	intermediate	NA	Formicidae	Eciton	Eciton dulcium	NA	ED36	NA
ED36inme004	NA	NA	NA	NA	NA	NA	NA	NA	NA	NA	NA	7.404	97.3443	2384.68	intermediate	NA	Formicidae	Eciton	Eciton dulcium	NA	ED36	NA
ED36inme005	NA	NA	NA	NA	NA	NA	NA	NA	NA	NA	NA	8.364	96.6974	971.321	intermediate	NA	Formicidae	Eciton	Eciton dulcium	NA	ED36	NA
ED36inme006	NA	NA	NA	NA	NA	NA	NA	NA	NA	NA	NA	7.432	96.7217	1757.45	intermediate	NA	Formicidae	Eciton	Eciton dulcium	NA	ED36	NA
ED36inme007	NA	NA	NA	NA	NA	NA	NA	NA	NA	NA	NA	6.756	98.1045	2080.87	intermediate	NA	Formicidae	Eciton	Eciton dulcium	NA	ED36	NA
ED36inme008	NA	NA	NA	NA	NA	NA	NA	NA	NA	NA	NA	7.222	97.3542	1976.31	intermediate	NA	Formicidae	Eciton	Eciton dulcium	NA	ED36	NA
ED36inme010	NA	NA	NA	NA	NA	NA	NA	NA	NA	NA	NA	6.766	97.6204	1796.55	intermediate	NA	Formicidae	Eciton	Eciton dulcium	NA	ED36	NA
ED36minor001	NA	NA	NA	NA	NA	NA	NA	NA	NA	NA	NA	1.948	94.7093	966.927	minor	NA	Formicidae	Eciton	Eciton dulcium	NA	ED36	NA
ED36minor002	NA	NA	NA	NA	NA	NA	NA	NA	NA	NA	NA	2.912	96.0929	1240.89	minor	NA	Formicidae	Eciton	Eciton dulcium	NA	ED36	NA
ED36minor003	NA	NA	NA	NA	NA	NA	NA	NA	NA	NA	NA	1.104	97.3212	609.624	minor	NA	Formicidae	Eciton	Eciton dulcium	NA	ED36	NA
ED36minor004	NA	NA	NA	NA	NA	NA	NA	NA	NA	NA	NA	1.445	96.6798	492.879	minor	NA	Formicidae	Eciton	Eciton dulcium	NA	ED36	NA
ED36minor005	NA	NA	NA	NA	NA	NA	NA	NA	NA	NA	NA	2.24	97.2253	630.793	minor	NA	Formicidae	Eciton	Eciton dulcium	NA	ED36	NA
ED36minor006	NA	NA	NA	NA	NA	NA	NA	NA	NA	NA	NA	1.763	95.7253	914.933	minor	NA	Formicidae	Eciton	Eciton dulcium	NA	ED36	NA
ED36minor007	NA	NA	NA	NA	NA	NA	NA	NA	NA	NA	NA	2.055	97.2721	1692.02	minor	NA	Formicidae	Eciton	Eciton dulcium	NA	ED36	NA
ED36minor008	NA	NA	NA	NA	NA	NA	NA	NA	NA	NA	NA	1.008	96.4643	312.308	minor	NA	Formicidae	Eciton	Eciton dulcium	NA	ED36	NA
ED36minor009	NA	NA	NA	NA	NA	NA	NA	NA	NA	NA	NA	0.588	94.2469	363.48	minor	NA	Formicidae	Eciton	Eciton dulcium	NA	ED36	NA
ED36minor010	NA	NA	NA	NA	NA	NA	NA	NA	NA	NA	NA	1.426	96.4827	536.913	minor	NA	Formicidae	Eciton	Eciton dulcium	NA	ED36	NA
ED36major003	NA	NA	NA	NA	NA	NA	NA	NA	NA	NA	NA	15.939	NA	2328.19	major	NA	Formicidae	Eciton	Eciton dulcium	NA	ED36	NA
ED36major001	NA	NA	NA	NA	NA	NA	NA	NA	NA	NA	NA	16.096	96.8925	2184.16	major	NA	Formicidae	Eciton	Eciton dulcium	NA	ED36	NA
ED36major002	NA	NA	NA	NA	NA	NA	NA	NA	NA	NA	NA	17.291	94.1034	2484.8	major	NA	Formicidae	Eciton	Eciton dulcium	NA	ED36	NA
ED36major004	NA	NA	NA	NA	NA	NA	NA	NA	NA	NA	NA	17.562	94.41	1586.85	major	NA	Formicidae	Eciton	Eciton dulcium	NA	ED36	NA
ED36major005	NA	NA	NA	NA	NA	NA	NA	NA	NA	NA	NA	17.939	95.5321	1694.6	major	NA	Formicidae	Eciton	Eciton dulcium	NA	ED36	NA
ED36major006	NA	NA	NA	NA	NA	NA	NA	NA	NA	NA	NA	17.323	96.2153	1415.63	major	NA	Formicidae	Eciton	Eciton dulcium	NA	ED36	NA
ED36major007	NA	NA	NA	NA	NA	NA	NA	NA	NA	NA	NA	17.761	96.0337	2221.71	major	NA	Formicidae	Eciton	Eciton dulcium	NA	ED36	NA
ED36major008	NA	NA	NA	NA	NA	NA	NA	NA	NA	NA	NA	16.453	96.2077	2017.8	major	NA	Formicidae	Eciton	Eciton dulcium	NA	ED36	NA
ED36major010	NA	NA	NA	NA	NA	NA	NA	NA	NA	NA	NA	15.523	95.1096	3040	major	NA	Formicidae	Eciton	Eciton dulcium	NA	ED36	NA
ED37inme001	NA	NA	NA	NA	NA	NA	NA	NA	NA	NA	NA	6.757	97.0502	2463.58	intermediate	NA	Formicidae	Eciton	Eciton dulcium	NA	ED37	NA
ED37inme003	NA	NA	NA	NA	NA	NA	NA	NA	NA	NA	NA	5.898	98.3622	1908.58	intermediate	NA	Formicidae	Eciton	Eciton dulcium	NA	ED37	NA
ED37inme004	NA	NA	NA	NA	NA	NA	NA	NA	NA	NA	NA	3.116	95.879	2450.86	intermediate	NA	Formicidae	Eciton	Eciton dulcium	NA	ED37	NA
ED37inme005	NA	NA	NA	NA	NA	NA	NA	NA	NA	NA	NA	4.093	95.9414	2807.73	intermediate	NA	Formicidae	Eciton	Eciton dulcium	NA	ED37	NA
ED37inme006	NA	NA	NA	NA	NA	NA	NA	NA	NA	NA	NA	5.164	97.974	2269.91	intermediate	NA	Formicidae	Eciton	Eciton dulcium	NA	ED37	NA
ED37inme007	NA	NA	NA	NA	NA	NA	NA	NA	NA	NA	NA	5.324	97.608	2482.83	intermediate	NA	Formicidae	Eciton	Eciton dulcium	NA	ED37	NA
ED37inme008	NA	NA	NA	NA	NA	NA	NA	NA	NA	NA	NA	3.413	98.0914	1913.22	intermediate	NA	Formicidae	Eciton	Eciton dulcium	NA	ED37	NA
ED37inme009	NA	NA	NA	NA	NA	NA	NA	NA	NA	NA	NA	6.241	97.5047	1950.51	intermediate	NA	Formicidae	Eciton	Eciton dulcium	NA	ED37	NA
ED37inme010	NA	NA	NA	NA	NA	NA	NA	NA	NA	NA	NA	6.291	98.4038	2817.29	intermediate	NA	Formicidae	Eciton	Eciton dulcium	NA	ED37	NA
ED37maj001	NA	NA	NA	NA	NA	NA	NA	NA	NA	NA	NA	14.912	95.9448	2286.89	major	NA	Formicidae	Eciton	Eciton dulcium	NA	ED37	NA
ED37maj002	NA	NA	NA	NA	NA	NA	NA	NA	NA	NA	NA	18.174	98.1137	2553.88	major	NA	Formicidae	Eciton	Eciton dulcium	NA	ED37	NA
ED37maj003	NA	NA	NA	NA	NA	NA	NA	NA	NA	NA	NA	14.784	96.7892	2048.83	major	NA	Formicidae	Eciton	Eciton dulcium	NA	ED37	NA
ED37maj004	NA	NA	NA	NA	NA	NA	NA	NA	NA	NA	NA	16.88	95.949	36.0012	major	NA	Formicidae	Eciton	Eciton dulcium	NA	ED37	NA
ED37maj005	NA	NA	NA	NA	NA	NA	NA	NA	NA	NA	NA	17.445	92.0437	3182.66	major	NA	Formicidae	Eciton	Eciton dulcium	NA	ED37	NA
ED37maj006	NA	NA	NA	NA	NA	NA	NA	NA	NA	NA	NA	16.899	93.9246	2592.2	major	NA	Formicidae	Eciton	Eciton dulcium	NA	ED37	NA
ED37maj007	NA	NA	NA	NA	NA	NA	NA	NA	NA	NA	NA	15.13	96.1813	2263.33	major	NA	Formicidae	Eciton	Eciton dulcium	NA	ED37	NA
ED37maj008	NA	NA	NA	NA	NA	NA	NA	NA	NA	NA	NA	16.33	96.903	4370.66	major	NA	Formicidae	Eciton	Eciton dulcium	NA	ED37	NA
ED37maj009	NA	NA	NA	NA	NA	NA	NA	NA	NA	NA	NA	16.804	94.0508	2379.67	major	NA	Formicidae	Eciton	Eciton dulcium	NA	ED37	NA
ED37maj010	NA	NA	NA	NA	NA	NA	NA	NA	NA	NA	NA	17.802	95.6079	3094.23	major	NA	Formicidae	Eciton	Eciton dulcium	NA	ED37	NA
ED37minor001	NA	NA	NA	NA	NA	NA	NA	NA	NA	NA	NA	1.05	97.6941	566.582	minor	NA	Formicidae	Eciton	Eciton dulcium	NA	ED37	NA
ED37minor002	NA	NA	NA	NA	NA	NA	NA	NA	NA	NA	NA	1.156	96.4933	1798.28	minor	NA	Formicidae	Eciton	Eciton dulcium	NA	ED37	NA
ED37minor003	NA	NA	NA	NA	NA	NA	NA	NA	NA	NA	NA	1.326	96.8295	385.926	minor	NA	Formicidae	Eciton	Eciton dulcium	NA	ED37	NA
ED37minor004	NA	NA	NA	NA	NA	NA	NA	NA	NA	NA	NA	0.811	97.0509	524.477	minor	NA	Formicidae	Eciton	Eciton dulcium	NA	ED37	NA
ED37minor005	NA	NA	NA	NA	NA	NA	NA	NA	NA	NA	NA	2.009	95.2496	1374.76	minor	NA	Formicidae	Eciton	Eciton dulcium	NA	ED37	NA
ED37minor006	NA	NA	NA	NA	NA	NA	NA	NA	NA	NA	NA	1.136	95.3698	848.15	minor	NA	Formicidae	Eciton	Eciton dulcium	NA	ED37	NA
ED37minor007	NA	NA	NA	NA	NA	NA	NA	NA	NA	NA	NA	2.446	95.3973	1614.58	minor	NA	Formicidae	Eciton	Eciton dulcium	NA	ED37	NA
ED37minor008	NA	NA	NA	NA	NA	NA	NA	NA	NA	NA	NA	2.804	98.6021	2020.06	minor	NA	Formicidae	Eciton	Eciton dulcium	NA	ED37	NA
ED37minor009	NA	NA	NA	NA	NA	NA	NA	NA	NA	NA	NA	1.375	94.9769	1010.78	minor	NA	Formicidae	Eciton	Eciton dulcium	NA	ED37	NA
ED37minor010	NA	NA	NA	NA	NA	NA	NA	NA	NA	NA	NA	2.735	96.6012	2618.4	minor	NA	Formicidae	Eciton	Eciton dulcium	NA	ED37	NA
EM30inme001	NA	NA	NA	NA	NA	NA	NA	NA	NA	NA	NA	2.743	90.6482	479.049	intermediate	NA	Formicidae	Eciton	Eciton mexicanum	NA	EM30	NA
EM30inme002	NA	NA	NA	NA	NA	NA	NA	NA	NA	NA	NA	2.688	88.6133	521.253	intermediate	NA	Formicidae	Eciton	Eciton mexicanum	NA	EM30	NA
EM30inme003	NA	NA	NA	NA	NA	NA	NA	NA	NA	NA	NA	3.288	89.8794	793.021	intermediate	NA	Formicidae	Eciton	Eciton mexicanum	NA	EM30	NA
EM30inme004	NA	NA	NA	NA	NA	NA	NA	NA	NA	NA	NA	2.919	90.6274	815.356	intermediate	NA	Formicidae	Eciton	Eciton mexicanum	NA	EM30	NA
EM30inme005	NA	NA	NA	NA	NA	NA	NA	NA	NA	NA	NA	2.25	93.2692	699.938	intermediate	NA	Formicidae	Eciton	Eciton mexicanum	NA	EM30	NA
EM30inme006	NA	NA	NA	NA	NA	NA	NA	NA	NA	NA	NA	1.654	92.7429	575.623	intermediate	NA	Formicidae	Eciton	Eciton mexicanum	NA	EM30	NA
EM30inme007	NA	NA	NA	NA	NA	NA	NA	NA	NA	NA	NA	1.224	96.2069	655.051	intermediate	NA	Formicidae	Eciton	Eciton mexicanum	NA	EM30	NA
EM30inme008	NA	NA	NA	NA	NA	NA	NA	NA	NA	NA	NA	1.559	94.957	341.893	intermediate	NA	Formicidae	Eciton	Eciton mexicanum	NA	EM30	NA
EM30inme009	NA	NA	NA	NA	NA	NA	NA	NA	NA	NA	NA	1.43	87.5736	283.834	intermediate	NA	Formicidae	Eciton	Eciton mexicanum	NA	EM30	NA
EM30inme010	NA	NA	NA	NA	NA	NA	NA	NA	NA	NA	NA	2.241	93.6666	604.387	intermediate	NA	Formicidae	Eciton	Eciton mexicanum	NA	EM30	NA
EM30maj001	NA	NA	NA	NA	NA	NA	NA	NA	NA	NA	NA	5.321	89.8167	1227.39	major	NA	Formicidae	Eciton	Eciton mexicanum	NA	EM30	NA
EM30maj002	NA	NA	NA	NA	NA	NA	NA	NA	NA	NA	NA	5.552	93.4246	1197.07	major	NA	Formicidae	Eciton	Eciton mexicanum	NA	EM30	NA
EM30maj003	NA	NA	NA	NA	NA	NA	NA	NA	NA	NA	NA	5.889	91.2792	1094.63	major	NA	Formicidae	Eciton	Eciton mexicanum	NA	EM30	NA
EM30maj004	NA	NA	NA	NA	NA	NA	NA	NA	NA	NA	NA	5.743	91.499	1397.13	major	NA	Formicidae	Eciton	Eciton mexicanum	NA	EM30	NA
EM30maj005	NA	NA	NA	NA	NA	NA	NA	NA	NA	NA	NA	5.732	92.3191	868.685	major	NA	Formicidae	Eciton	Eciton mexicanum	NA	EM30	NA
EM30maj006	NA	NA	NA	NA	NA	NA	NA	NA	NA	NA	NA	5.146	93.6584	1105.8	major	NA	Formicidae	Eciton	Eciton mexicanum	NA	EM30	NA
EM30maj007	NA	NA	NA	NA	NA	NA	NA	NA	NA	NA	NA	5.482	92.7559	1361.74	major	NA	Formicidae	Eciton	Eciton mexicanum	NA	EM30	NA
EM30maj008	NA	NA	NA	NA	NA	NA	NA	NA	NA	NA	NA	6.483	94.8142	1420.5	major	NA	Formicidae	Eciton	Eciton mexicanum	NA	EM30	NA
EM30maj009	NA	NA	NA	NA	NA	NA	NA	NA	NA	NA	NA	5.806	94.6837	1313.23	major	NA	Formicidae	Eciton	Eciton mexicanum	NA	EM30	NA
EM30maj010	NA	NA	NA	NA	NA	NA	NA	NA	NA	NA	NA	5.775	94.1268	1197.75	major	NA	Formicidae	Eciton	Eciton mexicanum	NA	EM30	NA
EM30min001	NA	NA	NA	NA	NA	NA	NA	NA	NA	NA	NA	0.398	97.2028	847.318	minor	NA	Formicidae	Eciton	Eciton mexicanum	NA	EM30	NA
EM30min002	NA	NA	NA	NA	NA	NA	NA	NA	NA	NA	NA	0.836	80.3986	133.761	minor	NA	Formicidae	Eciton	Eciton mexicanum	NA	EM30	NA
EM30min003	NA	NA	NA	NA	NA	NA	NA	NA	NA	NA	NA	0.389	85.5393	540.689	minor	NA	Formicidae	Eciton	Eciton mexicanum	NA	EM30	NA
EM30min004	NA	NA	NA	NA	NA	NA	NA	NA	NA	NA	NA	0.61	89.1855	463.565	minor	NA	Formicidae	Eciton	Eciton mexicanum	NA	EM30	NA
EM30min005	NA	NA	NA	NA	NA	NA	NA	NA	NA	NA	NA	0.373	92.2378	478.234	minor	NA	Formicidae	Eciton	Eciton mexicanum	NA	EM30	NA
EM30min006	NA	NA	NA	NA	NA	NA	NA	NA	NA	NA	NA	0.571	85.9882	282.655	minor	NA	Formicidae	Eciton	Eciton mexicanum	NA	EM30	NA
EM30min007	NA	NA	NA	NA	NA	NA	NA	NA	NA	NA	NA	0.393	92.0131	317.889	minor	NA	Formicidae	Eciton	Eciton mexicanum	NA	EM30	NA
EM30min008	NA	NA	NA	NA	NA	NA	NA	NA	NA	NA	NA	0.397	84.8323	507.491	minor	NA	Formicidae	Eciton	Eciton mexicanum	NA	EM30	NA
EM30min009	NA	NA	NA	NA	NA	NA	NA	NA	NA	NA	NA	0.479	94.9585	328.86	minor	NA	Formicidae	Eciton	Eciton mexicanum	NA	EM30	NA
EM30min010	NA	NA	NA	NA	NA	NA	NA	NA	NA	NA	NA	0.399	90.1216	501.764	minor	NA	Formicidae	Eciton	Eciton mexicanum	NA	EM30	NA
EM49Dinme001	NA	NA	NA	NA	NA	NA	NA	NA	NA	NA	NA	2.614	95.2308	931.478	intermediate	NA	Formicidae	Eciton	Eciton mexicanum	NA	EM49D	NA
EM49Dinme002	NA	NA	NA	NA	NA	NA	NA	NA	NA	NA	NA	1.919	93.3056	918.585	intermediate	NA	Formicidae	Eciton	Eciton mexicanum	NA	EM49D	NA
EM49Dinme003	NA	NA	NA	NA	NA	NA	NA	NA	NA	NA	NA	2.068	93.8345	938.552	intermediate	NA	Formicidae	Eciton	Eciton mexicanum	NA	EM49D	NA
EM49Dinme004	NA	NA	NA	NA	NA	NA	NA	NA	NA	NA	NA	2.736	94.7001	304.695	intermediate	NA	Formicidae	Eciton	Eciton mexicanum	NA	EM49D	NA
EM49Dinme005	NA	NA	NA	NA	NA	NA	NA	NA	NA	NA	NA	3.037	92.8847	820.349	intermediate	NA	Formicidae	Eciton	Eciton mexicanum	NA	EM49D	NA
EM49Dinme006	NA	NA	NA	NA	NA	NA	NA	NA	NA	NA	NA	2.04	95.9438	837.158	intermediate	NA	Formicidae	Eciton	Eciton mexicanum	NA	EM49D	NA
EM49Dinme007	NA	NA	NA	NA	NA	NA	NA	NA	NA	NA	NA	2.122	94.358	925.291	intermediate	NA	Formicidae	Eciton	Eciton mexicanum	NA	EM49D	NA
EM49Dinme008	NA	NA	NA	NA	NA	NA	NA	NA	NA	NA	NA	3.279	92.6528	1162.04	intermediate	NA	Formicidae	Eciton	Eciton mexicanum	NA	EM49D	NA
EM49Dinme009	NA	NA	NA	NA	NA	NA	NA	NA	NA	NA	NA	2.222	91.8073	725.586	intermediate	NA	Formicidae	Eciton	Eciton mexicanum	NA	EM49D	NA
EM49Dinme010	NA	NA	NA	NA	NA	NA	NA	NA	NA	NA	NA	3.571	92.607	885.774	intermediate	NA	Formicidae	Eciton	Eciton mexicanum	NA	EM49D	NA
EM49Dmaj001	NA	NA	NA	NA	NA	NA	NA	NA	NA	NA	NA	5.219	92.4359	1641.89	major	NA	Formicidae	Eciton	Eciton mexicanum	NA	EM49D	NA
EM49Dmaj002	NA	NA	NA	NA	NA	NA	NA	NA	NA	NA	NA	5.519	88.4614	1383.74	major	NA	Formicidae	Eciton	Eciton mexicanum	NA	EM49D	NA
EM49Dmaj003	NA	NA	NA	NA	NA	NA	NA	NA	NA	NA	NA	5.706	89.074	1662.54	major	NA	Formicidae	Eciton	Eciton mexicanum	NA	EM49D	NA
EM49Dmaj004	NA	NA	NA	NA	NA	NA	NA	NA	NA	NA	NA	5.878	93.8449	1631.35	major	NA	Formicidae	Eciton	Eciton mexicanum	NA	EM49D	NA
EM49Dmaj005	NA	NA	NA	NA	NA	NA	NA	NA	NA	NA	NA	6.111	95.2039	1192.54	major	NA	Formicidae	Eciton	Eciton mexicanum	NA	EM49D	NA
EM49Dmaj006	NA	NA	NA	NA	NA	NA	NA	NA	NA	NA	NA	5.738	92.2064	1565	major	NA	Formicidae	Eciton	Eciton mexicanum	NA	EM49D	NA
EM49Dmaj007	NA	NA	NA	NA	NA	NA	NA	NA	NA	NA	NA	5.771	90.8296	1174.77	major	NA	Formicidae	Eciton	Eciton mexicanum	NA	EM49D	NA
EM49Dmaj008	NA	NA	NA	NA	NA	NA	NA	NA	NA	NA	NA	5.665	91.3287	1014.1	major	NA	Formicidae	Eciton	Eciton mexicanum	NA	EM49D	NA
EM49Dmaj009	NA	NA	NA	NA	NA	NA	NA	NA	NA	NA	NA	5.431	89.817	1090.92	major	NA	Formicidae	Eciton	Eciton mexicanum	NA	EM49D	NA
EM49Dmaj010	NA	NA	NA	NA	NA	NA	NA	NA	NA	NA	NA	5.428	92.683	1508.09	major	NA	Formicidae	Eciton	Eciton mexicanum	NA	EM49D	NA
EM49Dmin001	NA	NA	NA	NA	NA	NA	NA	NA	NA	NA	NA	0.636	71.4758	967.575	minor	NA	Formicidae	Eciton	Eciton mexicanum	NA	EM49D	NA
EM49Dmin002	NA	NA	NA	NA	NA	NA	NA	NA	NA	NA	NA	0.479	90.0455	482.281	minor	NA	Formicidae	Eciton	Eciton mexicanum	NA	EM49D	NA
EM49Dmin003	NA	NA	NA	NA	NA	NA	NA	NA	NA	NA	NA	0.576	64.7492	590.358	minor	NA	Formicidae	Eciton	Eciton mexicanum	NA	EM49D	NA
EM49Dmin004	NA	NA	NA	NA	NA	NA	NA	NA	NA	NA	NA	0.439	85.2743	1112.43	minor	NA	Formicidae	Eciton	Eciton mexicanum	NA	EM49D	NA
EM49Dmin005	NA	NA	NA	NA	NA	NA	NA	NA	NA	NA	NA	0.672	97.2671	632.787	minor	NA	Formicidae	Eciton	Eciton mexicanum	NA	EM49D	NA
EM49Dmin006	NA	NA	NA	NA	NA	NA	NA	NA	NA	NA	NA	0.412	93.8991	570.421	minor	NA	Formicidae	Eciton	Eciton mexicanum	NA	EM49D	NA
EM49Dmin007	NA	NA	NA	NA	NA	NA	NA	NA	NA	NA	NA	0.599	92.3115	505.937	minor	NA	Formicidae	Eciton	Eciton mexicanum	NA	EM49D	NA
EM49Dmin008	NA	NA	NA	NA	NA	NA	NA	NA	NA	NA	NA	0.355	91.9673	682.925	minor	NA	Formicidae	Eciton	Eciton mexicanum	NA	EM49D	NA
EM49Dmin009	NA	NA	NA	NA	NA	NA	NA	NA	NA	NA	NA	1.191	94.4951	642.5	minor	NA	Formicidae	Eciton	Eciton mexicanum	NA	EM49D	NA
EM49Dmin010	NA	NA	NA	NA	NA	NA	NA	NA	NA	NA	NA	0.757	95.3405	486.028	minor	NA	Formicidae	Eciton	Eciton mexicanum	NA	EM49D	NA
EV69maj007	NA	NA	NA	NA	NA	NA	NA	NA	NA	NA	NA	10.342	84.0764	2352.34	major	NA	Formicidae	Eciton	Eciton vagans	NA	EV69	NA
EV69min005	NA	NA	NA	NA	NA	NA	NA	NA	NA	NA	NA	0.735	91.6311	2966.41	minor	NA	Formicidae	Eciton	Eciton vagans	NA	EV69	NA
EV69min006	NA	NA	NA	NA	NA	NA	NA	NA	NA	NA	NA	1.065	94.6023	3208.73	minor	NA	Formicidae	Eciton	Eciton vagans	NA	EV69	NA
EV69inme001	NA	NA	NA	NA	NA	NA	NA	NA	NA	NA	NA	5.307	93.4355	2932.27	intermediate	NA	Formicidae	Eciton	Eciton vagans	NA	EV69	NA
EV69inme002	NA	NA	NA	NA	NA	NA	NA	NA	NA	NA	NA	5.483	92.1678	3261.61	intermediate	NA	Formicidae	Eciton	Eciton vagans	NA	EV69	NA
EV69inme003	NA	NA	NA	NA	NA	NA	NA	NA	NA	NA	NA	5.345	96.42	3120.36	intermediate	NA	Formicidae	Eciton	Eciton vagans	NA	EV69	NA
EV69inme004	NA	NA	NA	NA	NA	NA	NA	NA	NA	NA	NA	5.43	94.2293	2952.93	intermediate	NA	Formicidae	Eciton	Eciton vagans	NA	EV69	NA
EV69inme005	NA	NA	NA	NA	NA	NA	NA	NA	NA	NA	NA	3.951	92.8585	2976.93	intermediate	NA	Formicidae	Eciton	Eciton vagans	NA	EV69	NA
EV69inme006	NA	NA	NA	NA	NA	NA	NA	NA	NA	NA	NA	4.088	95.3113	3513.05	intermediate	NA	Formicidae	Eciton	Eciton vagans	NA	EV69	NA
EV69inme007	NA	NA	NA	NA	NA	NA	NA	NA	NA	NA	NA	4.876	95.2496	3412.82	intermediate	NA	Formicidae	Eciton	Eciton vagans	NA	EV69	NA
EV69inme008	NA	NA	NA	NA	NA	NA	NA	NA	NA	NA	NA	3.844	94.6215	3294.29	intermediate	NA	Formicidae	Eciton	Eciton vagans	NA	EV69	NA
EV69inme009	NA	NA	NA	NA	NA	NA	NA	NA	NA	NA	NA	6.795	94.5023	3179.21	intermediate	NA	Formicidae	Eciton	Eciton vagans	NA	EV69	NA
EV69inme010	NA	NA	NA	NA	NA	NA	NA	NA	NA	NA	NA	7.584	95.0823	3157.15	intermediate	NA	Formicidae	Eciton	Eciton vagans	NA	EV69	NA
EV69maj001	NA	NA	NA	NA	NA	NA	NA	NA	NA	NA	NA	10.773	95.0304	2262.97	major	NA	Formicidae	Eciton	Eciton vagans	NA	EV69	NA
EV69maj002	NA	NA	NA	NA	NA	NA	NA	NA	NA	NA	NA	10.676	97.0795	2750.17	major	NA	Formicidae	Eciton	Eciton vagans	NA	EV69	NA
EV69maj003	NA	NA	NA	NA	NA	NA	NA	NA	NA	NA	NA	11.137	94.0217	2680.25	major	NA	Formicidae	Eciton	Eciton vagans	NA	EV69	NA
EV69maj004	NA	NA	NA	NA	NA	NA	NA	NA	NA	NA	NA	11.367	83.5018	2146.4	major	NA	Formicidae	Eciton	Eciton vagans	NA	EV69	NA
EV69maj005	NA	NA	NA	NA	NA	NA	NA	NA	NA	NA	NA	10.16	92.8055	2019.94	major	NA	Formicidae	Eciton	Eciton vagans	NA	EV69	NA
EV69maj006	NA	NA	NA	NA	NA	NA	NA	NA	NA	NA	NA	10.992	94.3669	2847.05	major	NA	Formicidae	Eciton	Eciton vagans	NA	EV69	NA
EV69maj008	NA	NA	NA	NA	NA	NA	NA	NA	NA	NA	NA	11.22	95.894	2617.08	major	NA	Formicidae	Eciton	Eciton vagans	NA	EV69	NA
EV69maj009	NA	NA	NA	NA	NA	NA	NA	NA	NA	NA	NA	11.509	94.7919	2443.21	major	NA	Formicidae	Eciton	Eciton vagans	NA	EV69	NA
EV69maj010	NA	NA	NA	NA	NA	NA	NA	NA	NA	NA	NA	10.906	97.1046	2807.66	major	NA	Formicidae	Eciton	Eciton vagans	NA	EV69	NA
EV69min001	NA	NA	NA	NA	NA	NA	NA	NA	NA	NA	NA	1.647	95.6017	2983.33	minor	NA	Formicidae	Eciton	Eciton vagans	NA	EV69	NA
EV69min002	NA	NA	NA	NA	NA	NA	NA	NA	NA	NA	NA	2.728	96.5539	3428.22	minor	NA	Formicidae	Eciton	Eciton vagans	NA	EV69	NA
EV69min003	NA	NA	NA	NA	NA	NA	NA	NA	NA	NA	NA	2.351	94.9512	3563.95	minor	NA	Formicidae	Eciton	Eciton vagans	NA	EV69	NA
EV69min004	NA	NA	NA	NA	NA	NA	NA	NA	NA	NA	NA	0.761	92.1558	3318.08	minor	NA	Formicidae	Eciton	Eciton vagans	NA	EV69	NA
EV69min007	NA	NA	NA	NA	NA	NA	NA	NA	NA	NA	NA	1.065	91.9192	3890.68	minor	NA	Formicidae	Eciton	Eciton vagans	NA	EV69	NA
EV69min008	NA	NA	NA	NA	NA	NA	NA	NA	NA	NA	NA	0.661	88.723	1600.34	minor	NA	Formicidae	Eciton	Eciton vagans	NA	EV69	NA
EV69min009	NA	NA	NA	NA	NA	NA	NA	NA	NA	NA	NA	0.604	88.6376	1809.94	minor	NA	Formicidae	Eciton	Eciton vagans	NA	EV69	NA
EV69min010	NA	NA	NA	NA	NA	NA	NA	NA	NA	NA	NA	1.594	94.5655	2911.87	minor	NA	Formicidae	Eciton	Eciton vagans	NA	EV69	NA
EV42inme001	NA	NA	NA	NA	NA	NA	NA	NA	NA	NA	NA	3.555	94.3785	1599.9	intermediate	NA	Formicidae	Eciton	Eciton vagans	NA	EV42	NA
EV42inme002	NA	NA	NA	NA	NA	NA	NA	NA	NA	NA	NA	3.874	92.9176	1356.34	intermediate	NA	Formicidae	Eciton	Eciton vagans	NA	EV42	NA
EV42inme003	NA	NA	NA	NA	NA	NA	NA	NA	NA	NA	NA	3.978	94.0872	1540.19	intermediate	NA	Formicidae	Eciton	Eciton vagans	NA	EV42	NA
EV42inme004	NA	NA	NA	NA	NA	NA	NA	NA	NA	NA	NA	5.089	93.229	1411.92	intermediate	NA	Formicidae	Eciton	Eciton vagans	NA	EV42	NA
EV42inme005	NA	NA	NA	NA	NA	NA	NA	NA	NA	NA	NA	4.447	92.6476	1271.83	intermediate	NA	Formicidae	Eciton	Eciton vagans	NA	EV42	NA
EV42inme006	NA	NA	NA	NA	NA	NA	NA	NA	NA	NA	NA	5.948	90.6883	1290.12	intermediate	NA	Formicidae	Eciton	Eciton vagans	NA	EV42	NA
EV42inme007	NA	NA	NA	NA	NA	NA	NA	NA	NA	NA	NA	5.377	92.7539	1159.93	intermediate	NA	Formicidae	Eciton	Eciton vagans	NA	EV42	NA
EV42inme008	NA	NA	NA	NA	NA	NA	NA	NA	NA	NA	NA	3.921	93.543	1192.26	intermediate	NA	Formicidae	Eciton	Eciton vagans	NA	EV42	NA
EV42inme009	NA	NA	NA	NA	NA	NA	NA	NA	NA	NA	NA	6.483	92.9677	2480.07	intermediate	NA	Formicidae	Eciton	Eciton vagans	NA	EV42	NA
EV42inme010	NA	NA	NA	NA	NA	NA	NA	NA	NA	NA	NA	4.538	90.7582	1880.02	intermediate	NA	Formicidae	Eciton	Eciton vagans	NA	EV42	NA
EV42maj001	NA	NA	NA	NA	NA	NA	NA	NA	NA	NA	NA	9.715	92.8175	2402.74	major	NA	Formicidae	Eciton	Eciton vagans	NA	EV42	NA
EV42maj002	NA	NA	NA	NA	NA	NA	NA	NA	NA	NA	NA	12.318	88.4765	2344.68	major	NA	Formicidae	Eciton	Eciton vagans	NA	EV42	NA
EV42maj003	NA	NA	NA	NA	NA	NA	NA	NA	NA	NA	NA	10.427	91.2287	1684.87	major	NA	Formicidae	Eciton	Eciton vagans	NA	EV42	NA
EV42maj004	NA	NA	NA	NA	NA	NA	NA	NA	NA	NA	NA	10.615	94.9384	2065.99	major	NA	Formicidae	Eciton	Eciton vagans	NA	EV42	NA
EV42maj005	NA	NA	NA	NA	NA	NA	NA	NA	NA	NA	NA	13.375	91.1688	1789.67	major	NA	Formicidae	Eciton	Eciton vagans	NA	EV42	NA
EV42maj006	NA	NA	NA	NA	NA	NA	NA	NA	NA	NA	NA	10.167	88.1255	2810.08	major	NA	Formicidae	Eciton	Eciton vagans	NA	EV42	NA
EV42maj007	NA	NA	NA	NA	NA	NA	NA	NA	NA	NA	NA	9.234	95.2476	2215.63	major	NA	Formicidae	Eciton	Eciton vagans	NA	EV42	NA
EV42maj008	NA	NA	NA	NA	NA	NA	NA	NA	NA	NA	NA	10.146	89.8185	1065.16	major	NA	Formicidae	Eciton	Eciton vagans	NA	EV42	NA
EV42maj009	NA	NA	NA	NA	NA	NA	NA	NA	NA	NA	NA	9.964	93.14	2709.85	major	NA	Formicidae	Eciton	Eciton vagans	NA	EV42	NA
EV42maj010	NA	NA	NA	NA	NA	NA	NA	NA	NA	NA	NA	9.725	94.6837	1959.38	major	NA	Formicidae	Eciton	Eciton vagans	NA	EV42	NA
EV42min001	NA	NA	NA	NA	NA	NA	NA	NA	NA	NA	NA	0.784	88.7848	1669.03	minor	NA	Formicidae	Eciton	Eciton vagans	NA	EV42	NA
EV42min002	NA	NA	NA	NA	NA	NA	NA	NA	NA	NA	NA	1.001	92.9179	1178.48	minor	NA	Formicidae	Eciton	Eciton vagans	NA	EV42	NA
EV42min003	NA	NA	NA	NA	NA	NA	NA	NA	NA	NA	NA	1.011	90.2865	971.849	minor	NA	Formicidae	Eciton	Eciton vagans	NA	EV42	NA
EV42min004	NA	NA	NA	NA	NA	NA	NA	NA	NA	NA	NA	0.61	94.0462	2215.96	minor	NA	Formicidae	Eciton	Eciton vagans	NA	EV42	NA
EV42min005	NA	NA	NA	NA	NA	NA	NA	NA	NA	NA	NA	0.904	94.8623	1537.89	minor	NA	Formicidae	Eciton	Eciton vagans	NA	EV42	NA
EV42min006	NA	NA	NA	NA	NA	NA	NA	NA	NA	NA	NA	0.717	94.1673	1287.75	minor	NA	Formicidae	Eciton	Eciton vagans	NA	EV42	NA
EV42min007	NA	NA	NA	NA	NA	NA	NA	NA	NA	NA	NA	0.617	90.7905	1625.96	minor	NA	Formicidae	Eciton	Eciton vagans	NA	EV42	NA
EV42min008	NA	NA	NA	NA	NA	NA	NA	NA	NA	NA	NA	0.626	94.8912	1825.75	minor	NA	Formicidae	Eciton	Eciton vagans	NA	EV42	NA
EV42min009	NA	NA	NA	NA	NA	NA	NA	NA	NA	NA	NA	0.532	88.153	1132.38	minor	NA	Formicidae	Eciton	Eciton vagans	NA	EV42	NA
EV42min010	NA	NA	NA	NA	NA	NA	NA	NA	NA	NA	NA	0.713	91.6185	1457.22	minor	NA	Formicidae	Eciton	Eciton vagans	NA	EV42	NA
EH31inme001	NA	NA	NA	NA	NA	NA	NA	NA	NA	NA	NA	6.175	96.1208	1844.52	intermediate	NA	Formicidae	Eciton	Eciton hamatum	NA	EH31	NA
EH31inme002	NA	NA	NA	NA	NA	NA	NA	NA	NA	NA	NA	4.533	94.8313	1963.84	intermediate	NA	Formicidae	Eciton	Eciton hamatum	NA	EH31	NA
EH31inme003	NA	NA	NA	NA	NA	NA	NA	NA	NA	NA	NA	6.72	93.7551	2719.71	intermediate	NA	Formicidae	Eciton	Eciton hamatum	NA	EH31	NA
EH31inme004	NA	NA	NA	NA	NA	NA	NA	NA	NA	NA	NA	5.378	97.3255	2057.99	intermediate	NA	Formicidae	Eciton	Eciton hamatum	NA	EH31	NA
EH31inme006	NA	NA	NA	NA	NA	NA	NA	NA	NA	NA	NA	3.216	95.4864	1685.87	intermediate	NA	Formicidae	Eciton	Eciton hamatum	NA	EH31	NA
EH31inme005	NA	NA	NA	NA	NA	NA	NA	NA	NA	NA	NA	4.385	95.1039	1693.65	intermediate	NA	Formicidae	Eciton	Eciton hamatum	NA	EH31	NA
EH31inme007	NA	NA	NA	NA	NA	NA	NA	NA	NA	NA	NA	2.524	93.6053	1846.69	intermediate	NA	Formicidae	Eciton	Eciton hamatum	NA	EH31	NA
EH31inme008	NA	NA	NA	NA	NA	NA	NA	NA	NA	NA	NA	1.727	90.6907	1608.81	intermediate	NA	Formicidae	Eciton	Eciton hamatum	NA	EH31	NA
EH31inme009	NA	NA	NA	NA	NA	NA	NA	NA	NA	NA	NA	4.35	97.5513	1822.88	intermediate	NA	Formicidae	Eciton	Eciton hamatum	NA	EH31	NA
EH31inme010	NA	NA	NA	NA	NA	NA	NA	NA	NA	NA	NA	1.857	95.9366	1422.45	intermediate	NA	Formicidae	Eciton	Eciton hamatum	NA	EH31	NA
EH31maj001	NA	NA	NA	NA	NA	NA	NA	NA	NA	NA	NA	9.633	94.4479	1272.11	major	NA	Formicidae	Eciton	Eciton hamatum	NA	EH31	NA
EH31maj002	NA	NA	NA	NA	NA	NA	NA	NA	NA	NA	NA	11.018	91.7478	1476.06	major	NA	Formicidae	Eciton	Eciton hamatum	NA	EH31	NA
EH31maj003	NA	NA	NA	NA	NA	NA	NA	NA	NA	NA	NA	12.651	97.4327	1390.66	major	NA	Formicidae	Eciton	Eciton hamatum	NA	EH31	NA
EH31maj004	NA	NA	NA	NA	NA	NA	NA	NA	NA	NA	NA	9.281	93.0708	1299.03	major	NA	Formicidae	Eciton	Eciton hamatum	NA	EH31	NA
EH31maj005	NA	NA	NA	NA	NA	NA	NA	NA	NA	NA	NA	10.272	91.6894	1098.58	major	NA	Formicidae	Eciton	Eciton hamatum	NA	EH31	NA
EH31maj006	NA	NA	NA	NA	NA	NA	NA	NA	NA	NA	NA	10.693	96.3946	1592.33	major	NA	Formicidae	Eciton	Eciton hamatum	NA	EH31	NA
EH31maj007	NA	NA	NA	NA	NA	NA	NA	NA	NA	NA	NA	10.276	96.098	1609.18	major	NA	Formicidae	Eciton	Eciton hamatum	NA	EH31	NA
EH31maj008	NA	NA	NA	NA	NA	NA	NA	NA	NA	NA	NA	9.401	91.5475	1748.07	major	NA	Formicidae	Eciton	Eciton hamatum	NA	EH31	NA
EH31maj009	NA	NA	NA	NA	NA	NA	NA	NA	NA	NA	NA	10.139	89.7534	1181.17	major	NA	Formicidae	Eciton	Eciton hamatum	NA	EH31	NA
EH31maj010	NA	NA	NA	NA	NA	NA	NA	NA	NA	NA	NA	10.459	84.572	1859.74	major	NA	Formicidae	Eciton	Eciton hamatum	NA	EH31	NA
EH31min001	NA	NA	NA	NA	NA	NA	NA	NA	NA	NA	NA	0.699	90.1248	2063.04	minor	NA	Formicidae	Eciton	Eciton hamatum	NA	EH31	NA
EH31min002	NA	NA	NA	NA	NA	NA	NA	NA	NA	NA	NA	0.631	92.5958	1661.64	minor	NA	Formicidae	Eciton	Eciton hamatum	NA	EH31	NA
EH31min003	NA	NA	NA	NA	NA	NA	NA	NA	NA	NA	NA	0.539	91.091	1523.51	minor	NA	Formicidae	Eciton	Eciton hamatum	NA	EH31	NA
EH31min004	NA	NA	NA	NA	NA	NA	NA	NA	NA	NA	NA	0.779	91.3315	2250.52	minor	NA	Formicidae	Eciton	Eciton hamatum	NA	EH31	NA
EH31min005	NA	NA	NA	NA	NA	NA	NA	NA	NA	NA	NA	0.61	82.6557	1147.07	minor	NA	Formicidae	Eciton	Eciton hamatum	NA	EH31	NA
EH31min006	NA	NA	NA	NA	NA	NA	NA	NA	NA	NA	NA	0.58	91.8268	2283.98	minor	NA	Formicidae	Eciton	Eciton hamatum	NA	EH31	NA
EH31min007	NA	NA	NA	NA	NA	NA	NA	NA	NA	NA	NA	0.648	82.1001	2089.74	minor	NA	Formicidae	Eciton	Eciton hamatum	NA	EH31	NA
EH31min008	NA	NA	NA	NA	NA	NA	NA	NA	NA	NA	NA	0.992	93.7505	1403.87	minor	NA	Formicidae	Eciton	Eciton hamatum	NA	EH31	NA
EH31min009	NA	NA	NA	NA	NA	NA	NA	NA	NA	NA	NA	0.672	94.8774	1404.95	minor	NA	Formicidae	Eciton	Eciton hamatum	NA	EH31	NA
EH31min010	NA	NA	NA	NA	NA	NA	NA	NA	NA	NA	NA	0.696	96.0008	7921.03	minor	NA	Formicidae	Eciton	Eciton hamatum	NA	EH31	NA
inme01	NA	NA	NA	NA	NA	NA	NA	NA	NA	NA	NA	2.568	95.8007	1629.62	intermediate	NA	Formicidae	Eciton	Eciton burchellii	NA	EB15	NA
inme02	NA	NA	NA	NA	NA	NA	NA	NA	NA	NA	NA	3.219	96.5861	1217.76	intermediate	NA	Formicidae	Eciton	Eciton burchellii	NA	EB15	NA
inme03	NA	NA	NA	NA	NA	NA	NA	NA	NA	NA	NA	2.495	94.8722	1426.32	intermediate	NA	Formicidae	Eciton	Eciton burchellii	NA	EB15	NA
inme04	NA	NA	NA	NA	NA	NA	NA	NA	NA	NA	NA	3.05	91.8883	352.669	intermediate	NA	Formicidae	Eciton	Eciton burchellii	NA	EB15	NA
inme05	NA	NA	NA	NA	NA	NA	NA	NA	NA	NA	NA	2.221	NA	1754.71	intermediate	NA	Formicidae	Eciton	Eciton burchellii	NA	EB15	NA
inme06	NA	NA	NA	NA	NA	NA	NA	NA	NA	NA	NA	3.684	94.0702	1643.71	intermediate	NA	Formicidae	Eciton	Eciton burchellii	NA	EB15	NA
inme07	NA	NA	NA	NA	NA	NA	NA	NA	NA	NA	NA	3.219	95.4166	1105.03	intermediate	NA	Formicidae	Eciton	Eciton burchellii	NA	EB15	NA
inme08	NA	NA	NA	NA	NA	NA	NA	NA	NA	NA	NA	2.495	94.2959	1015.45	intermediate	NA	Formicidae	Eciton	Eciton burchellii	NA	EB15	NA
inme10	NA	NA	NA	NA	NA	NA	NA	NA	NA	NA	NA	3.684	94.3757	1768.16	intermediate	NA	Formicidae	Eciton	Eciton burchellii	NA	EB15	NA
major01	NA	NA	NA	NA	NA	NA	NA	NA	NA	NA	NA	10.1	82.2614	2132.97	major	NA	Formicidae	Eciton	Eciton burchellii	NA	EB15	NA
major02	NA	NA	NA	NA	NA	NA	NA	NA	NA	NA	NA	9.249	92.2836	1314.48	major	NA	Formicidae	Eciton	Eciton burchellii	NA	EB15	NA
major03	NA	NA	NA	NA	NA	NA	NA	NA	NA	NA	NA	10.651	NA	2377.02	major	NA	Formicidae	Eciton	Eciton burchellii	NA	EB15	NA
major04	NA	NA	NA	NA	NA	NA	NA	NA	NA	NA	NA	10.226	86.5342	595.44	major	NA	Formicidae	Eciton	Eciton burchellii	NA	EB15	NA
major05	NA	NA	NA	NA	NA	NA	NA	NA	NA	NA	NA	10.34	87.4918	1971.85	major	NA	Formicidae	Eciton	Eciton burchellii	NA	EB15	NA
major06	NA	NA	NA	NA	NA	NA	NA	NA	NA	NA	NA	10.851	90.8476	1766	major	NA	Formicidae	Eciton	Eciton burchellii	NA	EB15	NA
major07	NA	NA	NA	NA	NA	NA	NA	NA	NA	NA	NA	10.4	90.1023	1079.08	major	NA	Formicidae	Eciton	Eciton burchellii	NA	EB15	NA
major08	NA	NA	NA	NA	NA	NA	NA	NA	NA	NA	NA	12.18	90.0659	1874.86	major	NA	Formicidae	Eciton	Eciton burchellii	NA	EB15	NA
major09	NA	NA	NA	NA	NA	NA	NA	NA	NA	NA	NA	10.7	86.5936	1755.87	major	NA	Formicidae	Eciton	Eciton burchellii	NA	EB15	NA
major10	NA	NA	NA	NA	NA	NA	NA	NA	NA	NA	NA	10.591	87.0258	924.268	major	NA	Formicidae	Eciton	Eciton burchellii	NA	EB15	NA
minor01	NA	NA	NA	NA	NA	NA	NA	NA	NA	NA	NA	0.592	85.906	947.362	minor	NA	Formicidae	Eciton	Eciton burchellii	NA	EB15	NA
minor02	NA	NA	NA	NA	NA	NA	NA	NA	NA	NA	NA	0.537	94.4322	795.887	minor	NA	Formicidae	Eciton	Eciton burchellii	NA	EB15	NA
minor03	NA	NA	NA	NA	NA	NA	NA	NA	NA	NA	NA	0.417	97.2428	699.804	minor	NA	Formicidae	Eciton	Eciton burchellii	NA	EB15	NA
minor09	NA	NA	NA	NA	NA	NA	NA	NA	NA	NA	NA	0.577	91.3764	767.316	minor	NA	Formicidae	Eciton	Eciton burchellii	NA	EB15	NA
minor10	NA	NA	NA	NA	NA	NA	NA	NA	NA	NA	NA	0.477	97.4778	1019.81	minor	NA	Formicidae	Eciton	Eciton burchellii	NA	EB15	NA
EL31min001	NA	NA	NA	NA	NA	NA	NA	NA	NA	NA	NA	0.598	98.7684	1089.31	minor	NA	Formicidae	Eciton	Eciton lucanoides	NA	EL31	NA
EL31min002	NA	NA	NA	NA	NA	NA	NA	NA	NA	NA	NA	0.547	97.0976	1099.65	minor	NA	Formicidae	Eciton	Eciton lucanoides	NA	EL31	NA
EL31min003	NA	NA	NA	NA	NA	NA	NA	NA	NA	NA	NA	0.512	96.793	1261.84	minor	NA	Formicidae	Eciton	Eciton lucanoides	NA	EL31	NA
EL31min004	NA	NA	NA	NA	NA	NA	NA	NA	NA	NA	NA	0.512	96.2308	1737.02	minor	NA	Formicidae	Eciton	Eciton lucanoides	NA	EL31	NA
EL31min005	NA	NA	NA	NA	NA	NA	NA	NA	NA	NA	NA	0.553	94.7896	1463.97	minor	NA	Formicidae	Eciton	Eciton lucanoides	NA	EL31	NA
EL31min006	NA	NA	NA	NA	NA	NA	NA	NA	NA	NA	NA	0.648	97.2605	980.119	minor	NA	Formicidae	Eciton	Eciton lucanoides	NA	EL31	NA
EL31min007	NA	NA	NA	NA	NA	NA	NA	NA	NA	NA	NA	1.131	NA	1400.02	minor	NA	Formicidae	Eciton	Eciton lucanoides	NA	EL31	NA
EL31min008	NA	NA	NA	NA	NA	NA	NA	NA	NA	NA	NA	0.472	98.3565	1123.64	minor	NA	Formicidae	Eciton	Eciton lucanoides	NA	EL31	NA
EL31min009	NA	NA	NA	NA	NA	NA	NA	NA	NA	NA	NA	0.427	92.9087	1531.39	minor	NA	Formicidae	Eciton	Eciton lucanoides	NA	EL31	NA
EL31min010	NA	NA	NA	NA	NA	NA	NA	NA	NA	NA	NA	0.552	96.8914	1301.56	minor	NA	Formicidae	Eciton	Eciton lucanoides	NA	EL31	NA
inme09	NA	NA	NA	NA	NA	NA	NA	NA	NA	NA	NA	NA	94.9275	NA	intermediate	NA	Formicidae	Eciton	Eciton burchellii	NA	EB15	NA
minor04	NA	NA	NA	NA	NA	NA	NA	NA	NA	NA	NA	NA	86.3417	NA	minor	NA	Formicidae	Eciton	Eciton burchellii	NA	EB15	NA
minor05	NA	NA	NA	NA	NA	NA	NA	NA	NA	NA	NA	NA	89.7491	NA	minor	NA	Formicidae	Eciton	Eciton burchellii	NA	EB15	NA
minor06	NA	NA	NA	NA	NA	NA	NA	NA	NA	NA	NA	NA	92.9842	NA	minor	NA	Formicidae	Eciton	Eciton burchellii	NA	EB15	NA
minor07	NA	NA	NA	NA	NA	NA	NA	NA	NA	NA	NA	NA	94.3279	NA	minor	NA	Formicidae	Eciton	Eciton burchellii	NA	EB15	NA
minor08	NA	NA	NA	NA	NA	NA	NA	NA	NA	NA	NA	NA	91.2456	NA	minor	NA	Formicidae	Eciton	Eciton burchellii	NA	EB15	NA
cvb900min005	NA	NA	NA	NA	NA	NA	NA	NA	NA	NA	NA	1.111	NA	2268.33	minor	NA	Formicidae	Eciton	Eciton lucanoides	NA	cvb900	NA
cvb900maj005	NA	NA	NA	NA	NA	NA	NA	NA	NA	NA	NA	7.852	NA	3326.74	major	NA	Formicidae	Eciton	Eciton lucanoides	NA	cvb900	NA
cvb900pho003	NA	NA	NA	NA	NA	NA	NA	NA	NA	NA	NA	0.033	NA	0	phorid-like	NA	Phoridae	Ecituncula	Ecituncula tarsalis	Eciton lucanoides	cvb900	NA
cvb900ce001	NA	NA	NA	NA	NA	NA	NA	NA	NA	NA	NA	0.521	90.3168	1233.99	protective	limuloid	Ptiliidae	Cephaloplectus	Cephaloplectus mus	Eciton lucanoides	cvb900	NA
cvb900ecbi003	NA	NA	NA	NA	NA	NA	NA	NA	NA	NA	NA	NA	55.791	NA	myrmecoid	NA	Staphylinidae	Ecitophya	Ecitophya gracillima	Eciton lucanoides	cvb900	NA
cvb900eco001	NA	NA	NA	NA	NA	NA	NA	NA	NA	NA	NA	0.367	66.2627	1709.62	myrmecoid	NA	Staphylinidae	Campbellia	Campbellia lucanoides	Eciton lucanoides	cvb900	NA
cvb900eco002	NA	NA	NA	NA	NA	NA	NA	NA	NA	NA	NA	0.509	60.9555	2032.47	myrmecoid	NA	Staphylinidae	Campbellia	Campbellia lucanoides	Eciton lucanoides	cvb900	NA
cvb900eco003	NA	NA	NA	NA	NA	NA	NA	NA	NA	NA	NA	0.342	55.6384	1932.56	myrmecoid	NA	Staphylinidae	Campbellia	Campbellia lucanoides	Eciton lucanoides	cvb900	NA
cvb900eco004	NA	NA	NA	NA	NA	NA	NA	NA	NA	NA	NA	0.43	78.5888	968.535	myrmecoid	NA	Staphylinidae	Campbellia	Campbellia lucanoides	Eciton lucanoides	cvb900	NA
cvb900eco006	NA	NA	NA	NA	NA	NA	NA	NA	NA	NA	NA	0.509	64.0415	713.608	myrmecoid	NA	Staphylinidae	Campbellia	Campbellia lucanoides	Eciton lucanoides	cvb900	NA
cvb900eco007	NA	NA	NA	NA	NA	NA	NA	NA	NA	NA	NA	0.513	61.4843	1350.42	myrmecoid	NA	Staphylinidae	Campbellia	Campbellia lucanoides	Eciton lucanoides	cvb900	NA
cvb900eco008	NA	NA	NA	NA	NA	NA	NA	NA	NA	NA	NA	0.498	66.1619	1374.37	myrmecoid	NA	Staphylinidae	Campbellia	Campbellia lucanoides	Eciton lucanoides	cvb900	NA
cvb900eco009	NA	NA	NA	NA	NA	NA	NA	NA	NA	NA	NA	0.412	55.0532	1788.93	myrmecoid	NA	Staphylinidae	Campbellia	Campbellia lucanoides	Eciton lucanoides	cvb900	NA
cvb900eco010	NA	NA	NA	NA	NA	NA	NA	NA	NA	NA	NA	0.514	71.0276	630.242	myrmecoid	NA	Staphylinidae	Campbellia	Campbellia lucanoides	Eciton lucanoides	cvb900	NA
cvb900eco011	NA	NA	NA	NA	NA	NA	NA	NA	NA	NA	NA	0.567	77.1008	916.825	myrmecoid	NA	Staphylinidae	Campbellia	Campbellia lucanoides	Eciton lucanoides	cvb900	NA
cvb900eco012	NA	NA	NA	NA	NA	NA	NA	NA	NA	NA	NA	0.505	72.7508	1072.06	myrmecoid	NA	Staphylinidae	Campbellia	Campbellia lucanoides	Eciton lucanoides	cvb900	NA
cvb900hist001	NA	NA	NA	NA	NA	NA	NA	NA	NA	NA	NA	1.029	92.9499	748.137	protective	tortoise-like	Histeridae	Sternocoelopsis	Sternocoelopsis cf. nevermanni	Eciton lucanoides	cvb900	NA
cvb900hist002	NA	NA	NA	NA	NA	NA	NA	NA	NA	NA	NA	1.083	90.9192	494.132	protective	tortoise-like	Histeridae	Sternocoelopsis	Sternocoelopsis cf. nevermanni	Eciton lucanoides	cvb900	NA
cvb900lust001	NA	NA	NA	NA	NA	NA	NA	NA	NA	NA	NA	0.136	34.894	276.173	staphylinid-like	NA	Staphylinidae	Myrmedonota	Myrmedonota sp. 1	Eciton lucanoides	cvb900	NA
cvb900lust002	NA	NA	NA	NA	NA	NA	NA	NA	NA	NA	NA	0.16	32.2286	134.569	staphylinid-like	NA	Staphylinidae	Myrmedonota	Myrmedonota sp. 1	Eciton lucanoides	cvb900	NA
cvb900lust003	NA	NA	NA	NA	NA	NA	NA	NA	NA	NA	NA	0.147	31.2028	225.765	staphylinid-like	NA	Staphylinidae	Myrmedonota	Myrmedonota sp. 1	Eciton lucanoides	cvb900	NA
cvb900lust004	NA	NA	NA	NA	NA	NA	NA	NA	NA	NA	NA	0.139	48.7314	198.248	staphylinid-like	NA	Staphylinidae	Myrmedonota	Myrmedonota sp. 1	Eciton lucanoides	cvb900	NA
cvb900lust005	NA	NA	NA	NA	NA	NA	NA	NA	NA	NA	NA	0.118	34.293	501.473	staphylinid-like	NA	Staphylinidae	Myrmedonota	Myrmedonota sp. 1	Eciton lucanoides	cvb900	NA
cvb900lust006	NA	NA	NA	NA	NA	NA	NA	NA	NA	NA	NA	0.174	35.7391	169.297	staphylinid-like	NA	Staphylinidae	Myrmedonota	Myrmedonota sp. 1	Eciton lucanoides	cvb900	NA
cvb900lust007	NA	NA	NA	NA	NA	NA	NA	NA	NA	NA	NA	0.154	40.3602	157.244	staphylinid-like	NA	Staphylinidae	Myrmedonota	Myrmedonota sp. 1	Eciton lucanoides	cvb900	NA
cvb900lust008	NA	NA	NA	NA	NA	NA	NA	NA	NA	NA	NA	0.135	28.8857	254.946	staphylinid-like	NA	Staphylinidae	Myrmedonota	Myrmedonota sp. 1	Eciton lucanoides	cvb900	NA
cvb900lust009	NA	NA	NA	NA	NA	NA	NA	NA	NA	NA	NA	0.108	27.8902	562.889	staphylinid-like	NA	Staphylinidae	Myrmedonota	Myrmedonota sp. 1	Eciton lucanoides	cvb900	NA
cvb900lust010	NA	NA	NA	NA	NA	NA	NA	NA	NA	NA	NA	0.117	29.7523	347.639	staphylinid-like	NA	Staphylinidae	Myrmedonota	Myrmedonota sp. 1	Eciton lucanoides	cvb900	NA
cvb900lust011	NA	NA	NA	NA	NA	NA	NA	NA	NA	NA	NA	0.141	31.3318	230.591	staphylinid-like	NA	Staphylinidae	Myrmedonota	Myrmedonota sp. 1	Eciton lucanoides	cvb900	NA
cvb900lust012	NA	NA	NA	NA	NA	NA	NA	NA	NA	NA	NA	0.126	30.9616	264.985	staphylinid-like	NA	Staphylinidae	Myrmedonota	Myrmedonota sp. 1	Eciton lucanoides	cvb900	NA
cvb900lust013	NA	NA	NA	NA	NA	NA	NA	NA	NA	NA	NA	0.115	29.5466	364.728	staphylinid-like	NA	Staphylinidae	Myrmedonota	Myrmedonota sp. 1	Eciton lucanoides	cvb900	NA
cvb900lust014	NA	NA	NA	NA	NA	NA	NA	NA	NA	NA	NA	0.125	33.0846	510.018	staphylinid-like	NA	Staphylinidae	Myrmedonota	Myrmedonota sp. 1	Eciton lucanoides	cvb900	NA
cvb900lust015	NA	NA	NA	NA	NA	NA	NA	NA	NA	NA	NA	0.173	35.8562	207.703	staphylinid-like	NA	Staphylinidae	Myrmedonota	Myrmedonota sp. 1	Eciton lucanoides	cvb900	NA
cvb900pho001	NA	NA	NA	NA	NA	NA	NA	NA	NA	NA	NA	0.036	59.86	96.7514	phorid-like	NA	Phoridae	Ecituncula	Ecituncula tarsalis	Eciton lucanoides	cvb900	NA
cvb900pho002	NA	NA	NA	NA	NA	NA	NA	NA	NA	NA	NA	0.01	34.1404	31.2319	phorid-like	NA	Phoridae	Ecituncula	Ecituncula tarsalis	Eciton lucanoides	cvb900	NA
cvb900pho004	NA	NA	NA	NA	NA	NA	NA	NA	NA	NA	NA	0.041	38.9694	99.3566	phorid-like	NA	Phoridae	Ecituncula	Ecituncula tarsalis	Eciton lucanoides	cvb900	NA
cvb900pho005	NA	NA	NA	NA	NA	NA	NA	NA	NA	NA	NA	0.025	34.1404	19.7474	phorid-like	NA	Phoridae	Ecituncula	Ecituncula tarsalis	Eciton lucanoides	cvb900	NA
cvb900pho006	NA	NA	NA	NA	NA	NA	NA	NA	NA	NA	NA	0.03	58.1497	133.882	phorid-like	NA	Phoridae	Ecituncula	Ecituncula tarsalis	Eciton lucanoides	cvb900	NA
cvb900pho007	NA	NA	NA	NA	NA	NA	NA	NA	NA	NA	NA	0.027	34.1404	3.09918	phorid-like	NA	Phoridae	NA	NA	Eciton lucanoides	cvb900	NA
cvb900pho008	NA	NA	NA	NA	NA	NA	NA	NA	NA	NA	NA	0.028	54.3003	118.195	phorid-like	NA	Phoridae	Ecituncula	Ecituncula tarsalis	Eciton lucanoides	cvb900	NA
cvb900pho009	NA	NA	NA	NA	NA	NA	NA	NA	NA	NA	NA	0.033	55.2734	113.551	phorid-like	NA	Phoridae	Ecituncula	Ecituncula tarsalis	Eciton lucanoides	cvb900	NA
cvb900pho010	NA	NA	NA	NA	NA	NA	NA	NA	NA	NA	NA	0.028	53.2092	99.5198	phorid-like	NA	Phoridae	Ecituncula	Ecituncula tarsalis	Eciton lucanoides	cvb900	NA
cvb900pho011	NA	NA	NA	NA	NA	NA	NA	NA	NA	NA	NA	0.038	55.1912	68.7769	phorid-like	NA	Phoridae	Ecituncula	Ecituncula tarsalis	Eciton lucanoides	cvb900	NA
cvb900pho012	NA	NA	NA	NA	NA	NA	NA	NA	NA	NA	NA	0.03	46.0772	69.214	phorid-like	NA	Phoridae	NA	NA	Eciton lucanoides	cvb900	NA
cvb900pho013	NA	NA	NA	NA	NA	NA	NA	NA	NA	NA	NA	0.031	58.753	137.818	phorid-like	NA	Phoridae	Ecituncula	Ecituncula tarsalis	Eciton lucanoides	cvb900	NA
cvb900pho014	NA	NA	NA	NA	NA	NA	NA	NA	NA	NA	NA	0.032	58.7726	95.8375	phorid-like	NA	Phoridae	Ecituncula	Ecituncula tarsalis	Eciton lucanoides	cvb900	NA
cvb900pho015	NA	NA	NA	NA	NA	NA	NA	NA	NA	NA	NA	0.024	59.2204	110.973	phorid-like	NA	Phoridae	NA	NA	Eciton lucanoides	cvb900	NA
cvb900pti001	NA	NA	NA	NA	NA	NA	NA	NA	NA	NA	NA	0.055	87.766	1703.18	protective	limuloid	Ptiliidae	Limulodes	Limulodes sp. 3	Eciton lucanoides	cvb900	NA
cvb900pti002	NA	NA	NA	NA	NA	NA	NA	NA	NA	NA	NA	0.041	84.3137	855.461	protective	limuloid	Ptiliidae	NA	NA	Eciton lucanoides	cvb900	NA
cvb900pti003	NA	NA	NA	NA	NA	NA	NA	NA	NA	NA	NA	0.04	89.125	1271.54	protective	limuloid	Ptiliidae	Limulodes	Limulodes sp. 3	Eciton lucanoides	cvb900	NA
cvb900pti004	NA	NA	NA	NA	NA	NA	NA	NA	NA	NA	NA	NA	44.9386	NA	protective	limuloid	Ptiliidae	NA	NA	Eciton lucanoides	cvb900	NA
cvb900pti005	NA	NA	NA	NA	NA	NA	NA	NA	NA	NA	NA	NA	54.9065	NA	protective	limuloid	Ptiliidae	NA	NA	Eciton lucanoides	cvb900	NA
cvb900pti007	NA	NA	NA	NA	NA	NA	NA	NA	NA	NA	NA	0.048	85.3516	348.489	protective	limuloid	Ptiliidae	Limulodes	Limulodes sp. 3	Eciton lucanoides	cvb900	NA
cvb900pti008	NA	NA	NA	NA	NA	NA	NA	NA	NA	NA	NA	0.039	83.5219	753.989	protective	limuloid	Ptiliidae	Limulodes	Limulodes sp. 3	Eciton lucanoides	cvb900	NA
cvb900pti009	NA	NA	NA	NA	NA	NA	NA	NA	NA	NA	NA	0.036	79.3811	165.415	protective	limuloid	Ptiliidae	Limulodes	Limulodes sp. 3	Eciton lucanoides	cvb900	NA
cvb900pti010	NA	NA	NA	NA	NA	NA	NA	NA	NA	NA	NA	0.043	71.4383	84.8914	protective	limuloid	Ptiliidae	Limulodes	Limulodes sp. 3	Eciton lucanoides	cvb900	NA
cvb900pti011	NA	NA	NA	NA	NA	NA	NA	NA	NA	NA	NA	0.052	89.0847	520.321	protective	limuloid	Ptiliidae	Limulodes	Limulodes sp. 3	Eciton lucanoides	cvb900	NA
cvb900pti012	NA	NA	NA	NA	NA	NA	NA	NA	NA	NA	NA	0.031	74.6239	107.055	protective	limuloid	Ptiliidae	Limulodes	Limulodes sp. 3	Eciton lucanoides	cvb900	NA
cvb900pti013	NA	NA	NA	NA	NA	NA	NA	NA	NA	NA	NA	0.046	89.696	887.44	protective	limuloid	Ptiliidae	NA	NA	Eciton lucanoides	cvb900	NA
cvb900pti014	NA	NA	NA	NA	NA	NA	NA	NA	NA	NA	NA	0.034	72.2364	155.76	protective	limuloid	Ptiliidae	NA	NA	Eciton lucanoides	cvb900	NA
cvb900pti015	NA	NA	NA	NA	NA	NA	NA	NA	NA	NA	NA	0.053	84.8384	511.943	protective	limuloid	Ptiliidae	Limulodes	Limulodes sp. 3	Eciton lucanoides	cvb900	NA
cvb900sf001	NA	NA	NA	NA	NA	NA	NA	NA	NA	NA	NA	1.897	57.4905	734.81	protective	limuloid	Nicoletiidae	Trichatelura	Trichatelura manni	Eciton lucanoides	cvb900	NA
cvb900sf002	NA	NA	NA	NA	NA	NA	NA	NA	NA	NA	NA	2.749	60.8264	1048.2	protective	limuloid	Nicoletiidae	Trichatelura	Trichatelura manni	Eciton lucanoides	cvb900	NA
cvb900sf003	NA	NA	NA	NA	NA	NA	NA	NA	NA	NA	NA	3.725	62.8295	375.607	protective	limuloid	Nicoletiidae	Trichatelura	Trichatelura manni	Eciton lucanoides	cvb900	NA
cvb900sf004	NA	NA	NA	NA	NA	NA	NA	NA	NA	NA	NA	3.351	66.5876	319.906	protective	limuloid	Nicoletiidae	Trichatelura	Trichatelura manni	Eciton lucanoides	cvb900	NA
cvb900sf005	NA	NA	NA	NA	NA	NA	NA	NA	NA	NA	NA	2.431	61.5942	881.786	protective	limuloid	Nicoletiidae	Trichatelura	Trichatelura manni	Eciton lucanoides	cvb900	NA
cvb900sf006	NA	NA	NA	NA	NA	NA	NA	NA	NA	NA	NA	3.844	67.6726	438.559	protective	limuloid	Nicoletiidae	Trichatelura	Trichatelura manni	Eciton lucanoides	cvb900	NA
cvb900sf007	NA	NA	NA	NA	NA	NA	NA	NA	NA	NA	NA	4.13	68.3413	384.456	protective	limuloid	Nicoletiidae	Trichatelura	Trichatelura manni	Eciton lucanoides	cvb900	NA
cvb900sf008	NA	NA	NA	NA	NA	NA	NA	NA	NA	NA	NA	2.234	66.0113	942.812	protective	limuloid	Nicoletiidae	Trichatelura	Trichatelura manni	Eciton lucanoides	cvb900	NA
cvb900sf009	NA	NA	NA	NA	NA	NA	NA	NA	NA	NA	NA	3.871	67.9491	280.069	protective	limuloid	Nicoletiidae	Trichatelura	Trichatelura manni	Eciton lucanoides	cvb900	NA
cvb900sf010	NA	NA	NA	NA	NA	NA	NA	NA	NA	NA	NA	3.622	69.0551	319.716	protective	limuloid	Nicoletiidae	Trichatelura	Trichatelura manni	Eciton lucanoides	cvb900	NA
cvb900sf011	NA	NA	NA	NA	NA	NA	NA	NA	NA	NA	NA	3.914	68.2683	444.604	protective	limuloid	Nicoletiidae	Trichatelura	Trichatelura manni	Eciton lucanoides	cvb900	NA
cvb900sf012	NA	NA	NA	NA	NA	NA	NA	NA	NA	NA	NA	1.32	63.3148	191.506	protective	limuloid	Nicoletiidae	Trichatelura	Trichatelura manni	Eciton lucanoides	cvb900	NA
cvb900sf013	NA	NA	NA	NA	NA	NA	NA	NA	NA	NA	NA	1.702	63.3111	658.716	protective	limuloid	Nicoletiidae	Trichatelura	Trichatelura manni	Eciton lucanoides	cvb900	NA
cvb900sf014	NA	NA	NA	NA	NA	NA	NA	NA	NA	NA	NA	3.634	69.9845	353.946	protective	limuloid	Nicoletiidae	Trichatelura	Trichatelura manni	Eciton lucanoides	cvb900	NA
cvb900sf015	NA	NA	NA	NA	NA	NA	NA	NA	NA	NA	NA	3.061	71.5434	368.143	protective	limuloid	Nicoletiidae	Trichatelura	Trichatelura manni	Eciton lucanoides	cvb900	NA
cvb900tetr001	NA	NA	NA	NA	NA	NA	NA	NA	NA	NA	NA	0.497	65.0149	801.021	staphylinid-like	NA	Staphylinidae	Tetradonia	Tetradonia laselvensis	Eciton lucanoides	cvb900	NA
cvb900tetr002	NA	NA	NA	NA	NA	NA	NA	NA	NA	NA	NA	0.231	62.6919	458.553	staphylinid-like	NA	Staphylinidae	Tetradonia	Tetradonia tikalensis	Eciton lucanoides	cvb900	NA
cvb900tetr003	NA	NA	NA	NA	NA	NA	NA	NA	NA	NA	NA	0.522	74.737	1015.39	staphylinid-like	NA	Staphylinidae	Tetradonia	Tetradonia cf. marginalis	Eciton lucanoides	cvb900	NA
cvb900tetr004	NA	NA	NA	NA	NA	NA	NA	NA	NA	NA	NA	0.702	85.1198	1490.56	staphylinid-like	NA	Staphylinidae	Tetradonia	Tetradonia cf. marginalis	Eciton lucanoides	cvb900	NA
cvb900tetr005	NA	NA	NA	NA	NA	NA	NA	NA	NA	NA	NA	0.391	71.6972	400.041	staphylinid-like	NA	Staphylinidae	Ecitopora	Ecitopora sp. 1	Eciton lucanoides	cvb900	NA
cvb900va001	NA	NA	NA	NA	NA	NA	NA	NA	NA	NA	NA	3.687	94.9231	7089.63	protective	limuloid	Staphylinidae	Vatesus adult	Vatesus cf. clypeatus sp. 3	Eciton lucanoides	cvb900	NA
cvb900va002	NA	NA	NA	NA	NA	NA	NA	NA	NA	NA	NA	3.863	93.2946	6948.27	protective	limuloid	Staphylinidae	Vatesus adult	Vatesus cf. clypeatus sp. 3	Eciton lucanoides	cvb900	NA
cvb900va003	NA	NA	NA	NA	NA	NA	NA	NA	NA	NA	NA	3.766	92.9586	8166.47	protective	limuloid	Staphylinidae	Vatesus adult	Vatesus cf. clypeatus sp. 3	Eciton lucanoides	cvb900	NA
cvb900va004	NA	NA	NA	NA	NA	NA	NA	NA	NA	NA	NA	4.308	92.2118	7750.87	protective	limuloid	Staphylinidae	Vatesus adult	Vatesus cf. clypeatus sp. 3	Eciton lucanoides	cvb900	NA
cvb900va005	NA	NA	NA	NA	NA	NA	NA	NA	NA	NA	NA	4.41	92.0317	7264.53	protective	limuloid	Staphylinidae	Vatesus adult	Vatesus cf. clypeatus sp. 3	Eciton lucanoides	cvb900	NA
EB38_ecito001	NA	NA	NA	NA	NA	NA	NA	NA	NA	NA	NA	2.138	92.135	1967.8	myrmecoid	NA	Staphylinidae	Ecitophya	Ecitophya simulans	Eciton burchellii	EB38	NA
EB38_ecito002	NA	NA	NA	NA	NA	NA	NA	NA	NA	NA	NA	1.632	95.0083	2296.33	myrmecoid	NA	Staphylinidae	Ecitophya	Ecitophya simulans	Eciton burchellii	EB38	NA
EB38svf001	NA	NA	NA	NA	NA	NA	NA	NA	NA	NA	NA	3.431	69.1182	507.023	protective	limuloid	Nicoletiidae	Trichatelura	Trichatelura manni	Eciton burchellii	EB38	NA
EB38Dce001	NA	NA	NA	NA	NA	NA	NA	NA	NA	NA	NA	0.591	90.4752	928.294	protective	limuloid	Ptiliidae	Cephaloplectus	Cephaloplectus mus	Eciton burchellii	EB38D	NA
EB38Dce002	NA	NA	NA	NA	NA	NA	NA	NA	NA	NA	NA	0.651	80.8383	549.872	protective	limuloid	Ptiliidae	Cephaloplectus	Cephaloplectus mus	Eciton burchellii	EB38D	NA
EB38Dce003	NA	NA	NA	NA	NA	NA	NA	NA	NA	NA	NA	0.477	68.0635	388.969	protective	limuloid	Ptiliidae	Cephaloplectus	Cephaloplectus mus	Eciton burchellii	EB38D	NA
EB38Dce004	NA	NA	NA	NA	NA	NA	NA	NA	NA	NA	NA	0.529	73.7056	743.972	protective	limuloid	Ptiliidae	Cephaloplectus	Cephaloplectus mus	Eciton burchellii	EB38D	NA
EB38Dce005	NA	NA	NA	NA	NA	NA	NA	NA	NA	NA	NA	0.671	71.5083	915.824	protective	limuloid	Ptiliidae	Cephaloplectus	Cephaloplectus mus	Eciton burchellii	EB38D	NA
EB38Dce006	NA	NA	NA	NA	NA	NA	NA	NA	NA	NA	NA	0.784	83.252	335.637	protective	limuloid	Ptiliidae	Cephaloplectus	Cephaloplectus mus	Eciton burchellii	EB38D	NA
EB38Dce007	NA	NA	NA	NA	NA	NA	NA	NA	NA	NA	NA	0.602	79.9964	1032.01	protective	limuloid	Ptiliidae	Cephaloplectus	Cephaloplectus mus	Eciton burchellii	EB38D	NA
EB38Dce008	NA	NA	NA	NA	NA	NA	NA	NA	NA	NA	NA	0.472	56.5948	126.094	protective	limuloid	Ptiliidae	Cephaloplectus	Cephaloplectus mus	Eciton burchellii	EB38D	NA
EB38Dtetr001	NA	NA	NA	NA	NA	NA	NA	NA	NA	NA	NA	0.546	74.9143	664.487	staphylinid-like	NA	Staphylinidae	Tetradonia	Tetradonia cf. marginalis	Eciton burchellii	EB38D	NA
EB38Dtetr002	NA	NA	NA	NA	NA	NA	NA	NA	NA	NA	NA	0.565	73.6053	826.176	staphylinid-like	NA	Staphylinidae	Tetradonia	Tetradonia cf. marginalis	Eciton burchellii	EB38D	NA
EB38Dtetr003	NA	NA	NA	NA	NA	NA	NA	NA	NA	NA	NA	0.672	81.9898	1236.68	staphylinid-like	NA	Staphylinidae	Tetradonia	Tetradonia cf. marginalis	Eciton burchellii	EB38D	NA
EB38Dtetr004	NA	NA	NA	NA	NA	NA	NA	NA	NA	NA	NA	0.669	74.1207	1010.09	staphylinid-like	NA	Staphylinidae	Tetradonia	Tetradonia cf. marginalis	Eciton burchellii	EB38D	NA
EB38Dtetr005	NA	NA	NA	NA	NA	NA	NA	NA	NA	NA	NA	0.646	72.6666	598.859	staphylinid-like	NA	Staphylinidae	Tetradonia	Tetradonia cf. marginalis	Eciton burchellii	EB38D	NA
EB38Dtetr006	NA	NA	NA	NA	NA	NA	NA	NA	NA	NA	NA	0.625	79.5681	840.488	staphylinid-like	NA	Staphylinidae	Tetradonia	Tetradonia cf. marginalis	Eciton burchellii	EB38D	NA
EB38Dtetr007	NA	NA	NA	NA	NA	NA	NA	NA	NA	NA	NA	0.583	73.4577	779.792	staphylinid-like	NA	Staphylinidae	Tetradonia	Tetradonia cf. marginalis	Eciton burchellii	EB38D	NA
EB38Dtetr008	NA	NA	NA	NA	NA	NA	NA	NA	NA	NA	NA	0.624	81.5499	583.396	staphylinid-like	NA	Staphylinidae	Tetradonia	Tetradonia cf. marginalis	Eciton burchellii	EB38D	NA
EB38Dtetr009	NA	NA	NA	NA	NA	NA	NA	NA	NA	NA	NA	0.644	73.4998	989.42	staphylinid-like	NA	Staphylinidae	Tetradonia	Tetradonia cf. marginalis	Eciton burchellii	EB38D	NA
EB38Dtetr010	NA	NA	NA	NA	NA	NA	NA	NA	NA	NA	NA	0.575	68.5086	687.077	staphylinid-like	NA	Staphylinidae	Tetradonia	Tetradonia cf. marginalis	Eciton burchellii	EB38D	NA
EB38Dtetr011	NA	NA	NA	NA	NA	NA	NA	NA	NA	NA	NA	0.602	81.4283	974.33	staphylinid-like	NA	Staphylinidae	Tetradonia	Tetradonia cf. marginalis	Eciton burchellii	EB38D	NA
EB38Dtetr012	NA	NA	NA	NA	NA	NA	NA	NA	NA	NA	NA	0.6	64.2531	193.469	staphylinid-like	NA	Staphylinidae	Tetradonia	Tetradonia cf. marginalis	Eciton burchellii	EB38D	NA
EB38Dtetr013	NA	NA	NA	NA	NA	NA	NA	NA	NA	NA	NA	0.663	83.908	1077.19	staphylinid-like	NA	Staphylinidae	Tetradonia	Tetradonia cf. marginalis	Eciton burchellii	EB38D	NA
EB38Dtetr014	NA	NA	NA	NA	NA	NA	NA	NA	NA	NA	NA	0.615	79.085	608.003	staphylinid-like	NA	Staphylinidae	Tetradonia	Tetradonia cf. marginalis	Eciton burchellii	EB38D	NA
EB38Dtetr015	NA	NA	NA	NA	NA	NA	NA	NA	NA	NA	NA	0.494	75.574	919.074	staphylinid-like	NA	Staphylinidae	Tetradonia	Tetradonia cf. marginalis	Eciton burchellii	EB38D	NA
EB38Dtetr016	NA	NA	NA	NA	NA	NA	NA	NA	NA	NA	NA	0.573	67.8865	467.124	staphylinid-like	NA	Staphylinidae	Tetradonia	Tetradonia cf. marginalis	Eciton burchellii	EB38D	NA
EB38Dtetr017	NA	NA	NA	NA	NA	NA	NA	NA	NA	NA	NA	0.391	59.4526	179.164	staphylinid-like	NA	Staphylinidae	Ecitopora	Ecitopora sp. 2	Eciton burchellii	EB38D	NA
EB38Dtetr018	NA	NA	NA	NA	NA	NA	NA	NA	NA	NA	NA	0.487	75.2375	583.661	staphylinid-like	NA	Staphylinidae	Tetradonia	Tetradonia cf. marginalis	Eciton burchellii	EB38D	NA
EB38Dva001	NA	NA	NA	NA	NA	NA	NA	NA	NA	NA	NA	4.253	89.6667	4431.89	protective	limuloid	Staphylinidae	Vatesus adult	Vatesus cf. clypeatus sp. 2	Eciton burchellii	EB38D	NA
EB38Dva002	NA	NA	NA	NA	NA	NA	NA	NA	NA	NA	NA	4.313	93.1301	3823.8	protective	limuloid	Staphylinidae	Vatesus adult	Vatesus cf. clypeatus sp. 2	Eciton burchellii	EB38D	NA
EB38Dva003	NA	NA	NA	NA	NA	NA	NA	NA	NA	NA	NA	4.081	85.1558	1964.01	protective	limuloid	Staphylinidae	Vatesus adult	Vatesus cf. clypeatus sp. 2	Eciton burchellii	EB38D	NA
EB38Dva004	NA	NA	NA	NA	NA	NA	NA	NA	NA	NA	NA	4.291	79.4557	1544.85	protective	limuloid	Staphylinidae	Vatesus adult	Vatesus cf. clypeatus sp. 2	Eciton burchellii	EB38D	NA
EB38Dva005	NA	NA	NA	NA	NA	NA	NA	NA	NA	NA	NA	4.291	92.4232	2202.52	protective	limuloid	Staphylinidae	Vatesus adult	Vatesus cf. clypeatus sp. 2	Eciton burchellii	EB38D	NA
EB38Dva006	NA	NA	NA	NA	NA	NA	NA	NA	NA	NA	NA	4.443	80.5572	1754.98	protective	limuloid	Staphylinidae	Vatesus adult	Vatesus cf. clypeatus sp. 2	Eciton burchellii	EB38D	NA
EB38Dva007	NA	NA	NA	NA	NA	NA	NA	NA	NA	NA	NA	3.963	79.9764	1317.29	protective	limuloid	Staphylinidae	Vatesus adult	Vatesus cf. clypeatus sp. 2	Eciton burchellii	EB38D	NA
EB38Dvala001	NA	NA	NA	NA	NA	NA	NA	NA	NA	NA	NA	1.201	20.3475	5.90763	larval shape	NA	Staphylinidae	Vatesus larva	Vatesus cf. clypeatus sp. 2 lv	Eciton burchellii	EB38D	NA
EB38Dvala002	NA	NA	NA	NA	NA	NA	NA	NA	NA	NA	NA	1.384	73.7276	587.991	larval shape	NA	Staphylinidae	Vatesus larva	Vatesus cf. clypeatus sp. 2 lv	Eciton burchellii	EB38D	NA
EB38Dvala003	NA	NA	NA	NA	NA	NA	NA	NA	NA	NA	NA	1.342	NA	0	larval shape	NA	Staphylinidae	Vatesus larva	Vatesus cf. clypeatus sp. 2 lv	Eciton burchellii	EB38D	NA
EB38Dvala004	NA	NA	NA	NA	NA	NA	NA	NA	NA	NA	NA	1.513	NA	0	larval shape	NA	Staphylinidae	Vatesus larva	Vatesus cf. clypeatus sp. 2 lv	Eciton burchellii	EB38D	NA
EB38Dvala005	NA	NA	NA	NA	NA	NA	NA	NA	NA	NA	NA	2.175	56.5582	18.1109	larval shape	NA	Staphylinidae	Vatesus larva	Vatesus cf. clypeatus sp. 2 lv	Eciton burchellii	EB38D	NA
EB38Dvala006	NA	NA	NA	NA	NA	NA	NA	NA	NA	NA	NA	1.419	45.4116	6.89696	larval shape	NA	Staphylinidae	Vatesus larva	Vatesus cf. clypeatus sp. 2 lv	Eciton burchellii	EB38D	NA
EB38Dvala007	NA	NA	NA	NA	NA	NA	NA	NA	NA	NA	NA	1.847	57.1973	18.2469	larval shape	NA	Staphylinidae	Vatesus larva	Vatesus cf. clypeatus sp. 2 lv	Eciton burchellii	EB38D	NA
EB38Dvala008	NA	NA	NA	NA	NA	NA	NA	NA	NA	NA	NA	1.046	51.4429	35.537	larval shape	NA	Staphylinidae	Vatesus larva	Vatesus cf. clypeatus sp. 2 lv	Eciton burchellii	EB38D	NA
EB38Dvala009	NA	NA	NA	NA	NA	NA	NA	NA	NA	NA	NA	1.743	45.9027	6.94203	larval shape	NA	Staphylinidae	Vatesus larva	Vatesus cf. clypeatus sp. 2 lv	Eciton burchellii	EB38D	NA
ED38tetr001	NA	NA	NA	NA	NA	NA	NA	NA	NA	NA	NA	NA	18.8405	NA	staphylinid-like	NA	Staphylinidae	Tetradonia	Tetradonia laticeps	Eciton dulcium	ED38	NA
ED38tetr002	NA	NA	NA	NA	NA	NA	NA	NA	NA	NA	NA	0.481	32.6869	212.083	staphylinid-like	NA	Staphylinidae	Tetradonia	Tetradonia laticeps	Eciton dulcium	ED38	NA
ED38tetr003	NA	NA	NA	NA	NA	NA	NA	NA	NA	NA	NA	0.481	18.8405	681.621	staphylinid-like	NA	Staphylinidae	Tetradonia	Tetradonia laticeps	Eciton dulcium	ED38	NA
ED38tetr004	NA	NA	NA	NA	NA	NA	NA	NA	NA	NA	NA	0.499	18.5031	320.502	staphylinid-like	NA	Staphylinidae	Tetradonia	Tetradonia laticeps	Eciton dulcium	ED38	NA
ED38tetr005	NA	NA	NA	NA	NA	NA	NA	NA	NA	NA	NA	0.508	18.5007	467.633	staphylinid-like	NA	Staphylinidae	Tetradonia	Tetradonia laticeps	Eciton dulcium	ED38	NA
ED38va001	NA	NA	NA	NA	NA	NA	NA	NA	NA	NA	NA	0.512	93.5027	511.222	protective	limuloid	Staphylinidae	Vatesus adult	Vatesus aff. goianus	Eciton dulcium	ED38	NA
ED38va002	NA	NA	NA	NA	NA	NA	NA	NA	NA	NA	NA	2.075	96.3744	1798.1	protective	limuloid	Staphylinidae	Vatesus adult	Vatesus aff. goianus	Eciton dulcium	ED38	NA
ED38va003	NA	NA	NA	NA	NA	NA	NA	NA	NA	NA	NA	2.181	92.7637	2759.08	protective	limuloid	Staphylinidae	Vatesus adult	Vatesus aff. goianus	Eciton dulcium	ED38	NA
ED38va004	NA	NA	NA	NA	NA	NA	NA	NA	NA	NA	NA	3.022	94.7291	1729.54	protective	limuloid	Staphylinidae	Vatesus adult	Vatesus aff. goianus	Eciton dulcium	ED38	NA
ED38va005	NA	NA	NA	NA	NA	NA	NA	NA	NA	NA	NA	3.246	90.3232	3586.6	protective	limuloid	Staphylinidae	Vatesus adult	Vatesus aff. goianus	Eciton dulcium	ED38	NA
ED38sf001	NA	NA	NA	NA	NA	NA	NA	NA	NA	NA	NA	2.014	90.7696	994.277	protective	limuloid	Nicoletiidae	Trichatelura	Trichatelura manni	Eciton dulcium	ED38	NA
EH31sf004	NA	NA	NA	NA	NA	NA	NA	NA	NA	NA	NA	2.488	76.7895	514.232	protective	limuloid	Nicoletiidae	Trichatelura	Trichatelura manni	Eciton hamatum	EH31	NA
EH31tetr009	NA	NA	NA	NA	NA	NA	NA	NA	NA	NA	NA	0.441	79.4958	90.9542	staphylinid-like	NA	Staphylinidae	Tetradonia	Tetradonia lizonae	Eciton hamatum	EH31	NA
EH35Dva005	NA	NA	NA	NA	NA	NA	NA	NA	NA	NA	NA	3.664	92.1271	5152.41	protective	limuloid	Staphylinidae	Vatesus adult	Vatesus cf. clypeatus sp. 2	Eciton hamatum	EH35D	NA
EH35Dva004	NA	NA	NA	NA	NA	NA	NA	NA	NA	NA	NA	5.412	93.5184	5038.09	protective	limuloid	Staphylinidae	Vatesus adult	Vatesus cf. clypeatus sp. 2	Eciton hamatum	EH35D	NA
EH35Dva003	NA	NA	NA	NA	NA	NA	NA	NA	NA	NA	NA	4	94.8143	5169.05	protective	limuloid	Staphylinidae	Vatesus adult	Vatesus cf. clypeatus sp. 2	Eciton hamatum	EH35D	NA
EH35Dva002	NA	NA	NA	NA	NA	NA	NA	NA	NA	NA	NA	3.566	96.1829	3912.12	protective	limuloid	Staphylinidae	Vatesus adult	Vatesus cf. clypeatus sp. 2	Eciton hamatum	EH35D	NA
EH35Dva001	NA	NA	NA	NA	NA	NA	NA	NA	NA	NA	NA	4.945	95.166	2497.73	protective	limuloid	Staphylinidae	Vatesus adult	Vatesus cf. clypeatus sp. 2	Eciton hamatum	EH35D	NA
EH35Dtetr001	NA	NA	NA	NA	NA	NA	NA	NA	NA	NA	NA	0.446	83.2795	625.284	staphylinid-like	NA	Staphylinidae	Tetradonia	Tetradonia lizonae	Eciton hamatum	EH35D	NA
EH35Dtetr002	NA	NA	NA	NA	NA	NA	NA	NA	NA	NA	NA	0.734	93.159	391.083	staphylinid-like	NA	Staphylinidae	Tetradonia	Tetradonia lizonae	Eciton hamatum	EH35D	NA
EH35Dtetr003	NA	NA	NA	NA	NA	NA	NA	NA	NA	NA	NA	0.586	51.2823	92.5385	staphylinid-like	NA	Staphylinidae	Tetradonia	Tetradonia lizonae	Eciton hamatum	EH35D	NA
EH35Dtetr004	NA	NA	NA	NA	NA	NA	NA	NA	NA	NA	NA	0.568	54.492	208.755	staphylinid-like	NA	Staphylinidae	Tetradonia	Tetradonia cf. marginalis	Eciton hamatum	EH35D	NA
EH35Dtetr005	NA	NA	NA	NA	NA	NA	NA	NA	NA	NA	NA	0.559	63.3864	200.268	staphylinid-like	NA	Staphylinidae	Tetradonia	Tetradonia cf. marginalis	Eciton hamatum	EH35D	NA
EH35Dtetr006	NA	NA	NA	NA	NA	NA	NA	NA	NA	NA	NA	0.505	64.1139	1000.56	staphylinid-like	NA	Staphylinidae	Tetradonia	Tetradonia lizonae	Eciton hamatum	EH35D	NA
EH35Dtetr007	NA	NA	NA	NA	NA	NA	NA	NA	NA	NA	NA	0.575	38.8414	26.5001	staphylinid-like	NA	Staphylinidae	Tetradonia	Tetradonia lizonae	Eciton hamatum	EH35D	NA
EH35Dtetr008	NA	NA	NA	NA	NA	NA	NA	NA	NA	NA	NA	0.563	55.2199	180.673	staphylinid-like	NA	Staphylinidae	Tetradonia	Tetradonia lizonae	Eciton hamatum	EH35D	NA
EH35Dtetr009	NA	NA	NA	NA	NA	NA	NA	NA	NA	NA	NA	0.541	51.2823	69.5582	staphylinid-like	NA	Staphylinidae	Tetradonia	Tetradonia lizonae	Eciton hamatum	EH35D	NA
EH35Dtetr010	NA	NA	NA	NA	NA	NA	NA	NA	NA	NA	NA	NA	48.647	NA	staphylinid-like	NA	Staphylinidae	Tetradonia	Tetradonia lizonae	Eciton hamatum	EH35D	NA
EH35Dtetr011	NA	NA	NA	NA	NA	NA	NA	NA	NA	NA	NA	0.409	65.0241	500.433	staphylinid-like	NA	Staphylinidae	Tetradonia	Tetradonia lizonae	Eciton hamatum	EH35D	NA
EH35Dtetr012	NA	NA	NA	NA	NA	NA	NA	NA	NA	NA	NA	0.575	60.0334	795.902	staphylinid-like	NA	Staphylinidae	Tetradonia	Tetradonia cf. marginalis	Eciton hamatum	EH35D	NA
EH35Dtetr013	NA	NA	NA	NA	NA	NA	NA	NA	NA	NA	NA	0.675	81.254	770.781	staphylinid-like	NA	Staphylinidae	Tetradonia	Tetradonia lizonae	Eciton hamatum	EH35D	NA
EH35Dtetr014	NA	NA	NA	NA	NA	NA	NA	NA	NA	NA	NA	0.687	59.3795	272.482	staphylinid-like	NA	Staphylinidae	Tetradonia	Tetradonia laselvensis	Eciton hamatum	EH35D	NA
EH35Dtetr015	NA	NA	NA	NA	NA	NA	NA	NA	NA	NA	NA	0.632	51.2823	74.8325	staphylinid-like	NA	Staphylinidae	Tetradonia	Tetradonia lizonae	Eciton hamatum	EH35D	NA
EH35Dtetr016	NA	NA	NA	NA	NA	NA	NA	NA	NA	NA	NA	0.535	66.7375	663.499	staphylinid-like	NA	Staphylinidae	Tetradonia	Tetradonia lizonae	Eciton hamatum	EH35D	NA
EH35Dtetr017	NA	NA	NA	NA	NA	NA	NA	NA	NA	NA	NA	0.604	62.1222	387.094	staphylinid-like	NA	Staphylinidae	Tetradonia	Tetradonia lizonae	Eciton hamatum	EH35D	NA
EH35Dtetr018	NA	NA	NA	NA	NA	NA	NA	NA	NA	NA	NA	0.652	51.2823	75.5599	staphylinid-like	NA	Staphylinidae	Tetradonia	Tetradonia lizonae	Eciton hamatum	EH35D	NA
EH35Dtetr019	NA	NA	NA	NA	NA	NA	NA	NA	NA	NA	NA	0.446	81.8662	625.284	staphylinid-like	NA	Staphylinidae	Tetradonia	Tetradonia lizonae	Eciton hamatum	EH35D	NA
EH35Dtetr020	NA	NA	NA	NA	NA	NA	NA	NA	NA	NA	NA	0.535	63.771	590.482	staphylinid-like	NA	Staphylinidae	Tetradonia	Tetradonia cf. marginalis	Eciton hamatum	EH35D	NA
EH35Dsf001	NA	NA	NA	NA	NA	NA	NA	NA	NA	NA	NA	3.752	61.1797	173.404	protective	limuloid	Nicoletiidae	Trichatelura	Trichatelura manni	Eciton hamatum	EH35D	NA
EH35Dsf002	NA	NA	NA	NA	NA	NA	NA	NA	NA	NA	NA	1.761	60.5637	220.59	protective	limuloid	Nicoletiidae	Trichatelura	Trichatelura manni	Eciton hamatum	EH35D	NA
EH35Dsf003	NA	NA	NA	NA	NA	NA	NA	NA	NA	NA	NA	1.039	67.7634	320.776	protective	limuloid	Nicoletiidae	Trichatelura	Trichatelura manni	Eciton hamatum	EH35D	NA
EH35Dsf004	NA	NA	NA	NA	NA	NA	NA	NA	NA	NA	NA	2.208	55.6492	281.76	protective	limuloid	Nicoletiidae	Trichatelura	Trichatelura manni	Eciton hamatum	EH35D	NA
EH35Dsf005	NA	NA	NA	NA	NA	NA	NA	NA	NA	NA	NA	2.153	54.1676	147.318	protective	limuloid	Nicoletiidae	Trichatelura	Trichatelura manni	Eciton hamatum	EH35D	NA
EH35Dsf006	NA	NA	NA	NA	NA	NA	NA	NA	NA	NA	NA	1.766	67.0921	362.455	protective	limuloid	Nicoletiidae	Trichatelura	Trichatelura manni	Eciton hamatum	EH35D	NA
EH35Dprox001	NA	NA	NA	NA	NA	NA	NA	NA	NA	NA	NA	4.969	94.2056	2023.82	staphylinid-like	NA	Staphylinidae	Proxenobius	Proxenobius borgmeieri	Eciton hamatum	EH35D	NA
EH35Dprox002	NA	NA	NA	NA	NA	NA	NA	NA	NA	NA	NA	4.898	91.9316	1134.62	staphylinid-like	NA	Staphylinidae	Proxenobius	Proxenobius borgmeieri	Eciton hamatum	EH35D	NA
EH35Dprox003	NA	NA	NA	NA	NA	NA	NA	NA	NA	NA	NA	3.813	90.9583	1214.59	staphylinid-like	NA	Staphylinidae	Proxenobius	Proxenobius borgmeieri	Eciton hamatum	EH35D	NA
EH35Dprox004	NA	NA	NA	NA	NA	NA	NA	NA	NA	NA	NA	4.976	96.2371	1238.61	staphylinid-like	NA	Staphylinidae	Proxenobius	Proxenobius borgmeieri	Eciton hamatum	EH35D	NA
EH35Dprox005	NA	NA	NA	NA	NA	NA	NA	NA	NA	NA	NA	4.577	93.1437	1233.47	staphylinid-like	NA	Staphylinidae	Proxenobius	Proxenobius borgmeieri	Eciton hamatum	EH35D	NA
EH35Dprox006	NA	NA	NA	NA	NA	NA	NA	NA	NA	NA	NA	4.28	94.6227	3365.15	staphylinid-like	NA	Staphylinidae	Proxenobius	Proxenobius borgmeieri	Eciton hamatum	EH35D	NA
EH35Dprox007	NA	NA	NA	NA	NA	NA	NA	NA	NA	NA	NA	4.133	92.8967	1126.96	staphylinid-like	NA	Staphylinidae	Proxenobius	Proxenobius borgmeieri	Eciton hamatum	EH35D	NA
EH35Dprox008	NA	NA	NA	NA	NA	NA	NA	NA	NA	NA	NA	4.786	87.283	1901.77	staphylinid-like	NA	Staphylinidae	Proxenobius	Proxenobius borgmeieri	Eciton hamatum	EH35D	NA
EH35Dpho001	NA	NA	NA	NA	NA	NA	NA	NA	NA	NA	NA	0.1	NA	0	phorid-like	NA	Phoridae	Ecitophora	Ecitophora comes sp. 1	Eciton hamatum	EH35D	NA
EH35Deux008	NA	NA	NA	NA	NA	NA	NA	NA	NA	NA	NA	3.169	96.3319	457.3	protective	tortoise-like	Histeridae	Euxenister	Euxenister wheeleri	Eciton hamatum	EH35D	NA
EH35Deux007	NA	NA	NA	NA	NA	NA	NA	NA	NA	NA	NA	3.009	47.5429	38.1485	protective	tortoise-like	Histeridae	Euxenister	Euxenister wheeleri	Eciton hamatum	EH35D	NA
EH35Deux006	NA	NA	NA	NA	NA	NA	NA	NA	NA	NA	NA	2.937	96.5592	628.636	protective	tortoise-like	Histeridae	Euxenister	Euxenister wheeleri	Eciton hamatum	EH35D	NA
EH35Deux004	NA	NA	NA	NA	NA	NA	NA	NA	NA	NA	NA	2.689	94.4755	627.051	protective	tortoise-like	Histeridae	Euxenister	Euxenister wheeleri	Eciton hamatum	EH35D	NA
EH35Deux005	NA	NA	NA	NA	NA	NA	NA	NA	NA	NA	NA	2.902	65.0131	185.826	protective	tortoise-like	Histeridae	Euxenister	Euxenister wheeleri	Eciton hamatum	EH35D	NA
EH35Deux003	NA	NA	NA	NA	NA	NA	NA	NA	NA	NA	NA	3.011	82.6359	157.082	protective	tortoise-like	Histeridae	Euxenister	Euxenister wheeleri	Eciton hamatum	EH35D	NA
EH35Deux002	NA	NA	NA	NA	NA	NA	NA	NA	NA	NA	NA	2.783	63.4123	171.329	protective	tortoise-like	Histeridae	Euxenister	Euxenister wheeleri	Eciton hamatum	EH35D	NA
EH35Deux001	NA	NA	NA	NA	NA	NA	NA	NA	NA	NA	NA	2.824	76.409	230.569	protective	tortoise-like	Histeridae	Euxenister	Euxenister wheeleri	Eciton hamatum	EH35D	NA
EH35Decbi001	NA	NA	NA	NA	NA	NA	NA	NA	NA	NA	NA	NA	93.2694	NA	myrmecoid	NA	Staphylinidae	Ecitophya	Ecitophya gracillima	Eciton hamatum	EH35D	NA
EH35Decbi002	NA	NA	NA	NA	NA	NA	NA	NA	NA	NA	NA	NA	94.7121	NA	myrmecoid	NA	Staphylinidae	Ecitophya	Ecitophya gracillima	Eciton hamatum	EH35D	NA
EH35Decbi003	NA	NA	NA	NA	NA	NA	NA	NA	NA	NA	NA	NA	77.9155	NA	myrmecoid	NA	Staphylinidae	Ecitophya	Ecitophya gracillima	Eciton hamatum	EH35D	NA
EL31sf003_2	NA	NA	NA	NA	NA	NA	NA	NA	NA	NA	NA	3.668	86.8536	384.779	protective	limuloid	Nicoletiidae	Trichatelura	Trichatelura manni	Eciton lucanoides	EL31	NA
EL31sf001_2	NA	NA	NA	NA	NA	NA	NA	NA	NA	NA	NA	1.582	81.7682	1725.44	protective	limuloid	Nicoletiidae	Trichatelura	Trichatelura manni	Eciton lucanoides	EL31	NA
EM30pho005	NA	NA	NA	NA	NA	NA	NA	NA	NA	NA	NA	0.041	NA	0	phorid-like	NA	Phoridae	NA	NA	Eciton mexicanum	EM30	NA
EM30pho009	NA	NA	NA	NA	NA	NA	NA	NA	NA	NA	NA	0.032	NA	0	phorid-like	NA	Phoridae	NA	NA	Eciton mexicanum	EM30	NA
EM49Dce001	NA	NA	NA	NA	NA	NA	NA	NA	NA	NA	NA	0.31	93.9875	793.838	protective	limuloid	Ptiliidae	Cephaloplectus	Cephaloplectus mus	Eciton mexicanum	EM49D	NA
EM49Dhist001	NA	NA	NA	NA	NA	NA	NA	NA	NA	NA	NA	0.865	91.4171	219.53	protective	tortoise-like	Histeridae	Nymphister	Nymphister kronaueri	Eciton mexicanum	EM49D	NA
EM49Dhist002	NA	NA	NA	NA	NA	NA	NA	NA	NA	NA	NA	0.566	90.7148	325.986	protective	tortoise-like	Histeridae	Nymphister	Nymphister kronaueri	Eciton mexicanum	EM49D	NA
EM49Dhist003	NA	NA	NA	NA	NA	NA	NA	NA	NA	NA	NA	0.771	91.112	242.959	protective	tortoise-like	Histeridae	Nymphister	Nymphister kronaueri	Eciton mexicanum	EM49D	NA
EM49Dhist004	NA	NA	NA	NA	NA	NA	NA	NA	NA	NA	NA	0.575	89.0664	231.165	protective	tortoise-like	Histeridae	Nymphister	Nymphister kronaueri	Eciton mexicanum	EM49D	NA
EM49Dhist005	NA	NA	NA	NA	NA	NA	NA	NA	NA	NA	NA	0.805	79.9217	303.888	protective	tortoise-like	Histeridae	Nymphister	Nymphister kronaueri	Eciton mexicanum	EM49D	NA
EM49Dhist006	NA	NA	NA	NA	NA	NA	NA	NA	NA	NA	NA	0.477	28.8626	3.6118	protective	tortoise-like	Histeridae	Nymphister	Nymphister kronaueri	Eciton mexicanum	EM49D	NA
EM49Dhist007	NA	NA	NA	NA	NA	NA	NA	NA	NA	NA	NA	0.622	90.9678	94.9345	protective	tortoise-like	Histeridae	Nymphister	Nymphister kronaueri	Eciton mexicanum	EM49D	NA
EM49Dhist008	NA	NA	NA	NA	NA	NA	NA	NA	NA	NA	NA	0.477	89.8555	258.406	protective	tortoise-like	Histeridae	Nymphister	Nymphister kronaueri	Eciton mexicanum	EM49D	NA
EM49Dhist009	NA	NA	NA	NA	NA	NA	NA	NA	NA	NA	NA	0.829	87.6541	306.501	protective	tortoise-like	Histeridae	Nymphister	Nymphister kronaueri	Eciton mexicanum	EM49D	NA
EM49Dhist010	NA	NA	NA	NA	NA	NA	NA	NA	NA	NA	NA	0.714	89.9334	239.117	protective	tortoise-like	Histeridae	Nymphister	Nymphister kronaueri	Eciton mexicanum	EM49D	NA
EM49Dhist011	NA	NA	NA	NA	NA	NA	NA	NA	NA	NA	NA	0.794	92.9778	201.28	protective	tortoise-like	Histeridae	Nymphister	Nymphister kronaueri	Eciton mexicanum	EM49D	NA
EM49Dhist012	NA	NA	NA	NA	NA	NA	NA	NA	NA	NA	NA	0.722	88.6581	127.133	protective	tortoise-like	Histeridae	Nymphister	Nymphister kronaueri	Eciton mexicanum	EM49D	NA
EM49Dhist013	NA	NA	NA	NA	NA	NA	NA	NA	NA	NA	NA	0.924	90.7734	213.038	protective	tortoise-like	Histeridae	Nymphister	Nymphister kronaueri	Eciton mexicanum	EM49D	NA
EM49Dhist014	NA	NA	NA	NA	NA	NA	NA	NA	NA	NA	NA	0.733	88.3969	508.911	protective	tortoise-like	Histeridae	Nymphister	Nymphister kronaueri	Eciton mexicanum	EM49D	NA
EM49Dhist015	NA	NA	NA	NA	NA	NA	NA	NA	NA	NA	NA	0.832	86.6757	252.745	protective	tortoise-like	Histeridae	Nymphister	Nymphister kronaueri	Eciton mexicanum	EM49D	NA
EM49Dhist016	NA	NA	NA	NA	NA	NA	NA	NA	NA	NA	NA	0.87	75.321	609.984	protective	tortoise-like	Histeridae	Nymphister	Nymphister kronaueri	Eciton mexicanum	EM49D	NA
EM49Dpho001	NA	NA	NA	NA	NA	NA	NA	NA	NA	NA	NA	0.058	33.7938	67.9528	phorid-like	NA	Phoridae	Thalloptera	Thalloptera fuscipalpis	Eciton mexicanum	EM49D	NA
EM49Dpho002	NA	NA	NA	NA	NA	NA	NA	NA	NA	NA	NA	0.063	NA	0	phorid-like	NA	Phoridae	NA	NA	Eciton mexicanum	EM49D	NA
EM49Dpho003	NA	NA	NA	NA	NA	NA	NA	NA	NA	NA	NA	0.113	28.8626	6.71467	phorid-like	NA	Phoridae	Thalloptera	Thalloptera fuscipalpis	Eciton mexicanum	EM49D	NA
EM49Dpho004	NA	NA	NA	NA	NA	NA	NA	NA	NA	NA	NA	0.066	33.6313	17.6831	phorid-like	NA	Phoridae	Thalloptera	Thalloptera fuscipalpis	Eciton mexicanum	EM49D	NA
EM49Dsf001	NA	NA	NA	NA	NA	NA	NA	NA	NA	NA	NA	1.181	59.3793	99.1093	protective	limuloid	Nicoletiidae	Trichatelura	Trichatelura manni	Eciton mexicanum	EM49D	NA
EM49Dsf002	NA	NA	NA	NA	NA	NA	NA	NA	NA	NA	NA	0.612	49.8615	571.345	staphylinid-like	NA	Staphylinidae	Tetradonia	Tetradonia laticeps	Eciton mexicanum	EM49D	NA
EM49Dtetr001	NA	NA	NA	NA	NA	NA	NA	NA	NA	NA	NA	0.521	63.0068	442.505	staphylinid-like	NA	Staphylinidae	Tetradonia	Tetradonia laticeps	Eciton mexicanum	EM49D	NA
EM49Dtetr002	NA	NA	NA	NA	NA	NA	NA	NA	NA	NA	NA	0.445	62.2857	484.289	staphylinid-like	NA	Staphylinidae	Tetradonia	Tetradonia laticeps	Eciton mexicanum	EM49D	NA
EM49Dtetr003	NA	NA	NA	NA	NA	NA	NA	NA	NA	NA	NA	0.607	60.8502	394.439	staphylinid-like	NA	Staphylinidae	Tetradonia	Tetradonia laticeps	Eciton mexicanum	EM49D	NA
EM49Dtetr004	NA	NA	NA	NA	NA	NA	NA	NA	NA	NA	NA	0.663	50.9272	404.707	staphylinid-like	NA	Staphylinidae	Tetradonia	Tetradonia laticeps	Eciton mexicanum	EM49D	NA
EM49Dtetr005	NA	NA	NA	NA	NA	NA	NA	NA	NA	NA	NA	0.28	63.3845	432.431	staphylinid-like	NA	Staphylinidae	Tetradonia	Tetradonia laticeps	Eciton mexicanum	EM49D	NA
EM49Dtetr006	NA	NA	NA	NA	NA	NA	NA	NA	NA	NA	NA	0.514	54.1482	496.267	staphylinid-like	NA	Staphylinidae	Tetradonia	Tetradonia laticeps	Eciton mexicanum	EM49D	NA
EM49Dtetr007	NA	NA	NA	NA	NA	NA	NA	NA	NA	NA	NA	0.534	67.2042	453.717	staphylinid-like	NA	Staphylinidae	Tetradonia	Tetradonia laticeps	Eciton mexicanum	EM49D	NA
EM49Dtetr008	NA	NA	NA	NA	NA	NA	NA	NA	NA	NA	NA	0.53	58.2603	591.998	staphylinid-like	NA	Staphylinidae	Tetradonia	Tetradonia laticeps	Eciton mexicanum	EM49D	NA
EM49Dtetr009	NA	NA	NA	NA	NA	NA	NA	NA	NA	NA	NA	0.43	51.3223	327.699	staphylinid-like	NA	Staphylinidae	Tetradonia	Tetradonia laticeps	Eciton mexicanum	EM49D	NA
EM49Dtetr010	NA	NA	NA	NA	NA	NA	NA	NA	NA	NA	NA	0.461	49.2385	548.566	staphylinid-like	NA	Staphylinidae	Tetradonia	Tetradonia laticeps	Eciton mexicanum	EM49D	NA
EM49Dtetr011	NA	NA	NA	NA	NA	NA	NA	NA	NA	NA	NA	0.402	52.0003	548.442	staphylinid-like	NA	Staphylinidae	Tetradonia	Tetradonia laticeps	Eciton mexicanum	EM49D	NA
EM49Dtetr012	NA	NA	NA	NA	NA	NA	NA	NA	NA	NA	NA	NA	52.846	NA	staphylinid-like	NA	Staphylinidae	Tetradonia	Tetradonia laticeps	Eciton mexicanum	EM49D	NA
EM49Dva001	NA	NA	NA	NA	NA	NA	NA	NA	NA	NA	NA	2.348	80.9366	5357.67	protective	limuloid	Staphylinidae	Vatesus adult	Vatesus aff. goianus	Eciton mexicanum	EM49D	NA
EM49Dva002	NA	NA	NA	NA	NA	NA	NA	NA	NA	NA	NA	2.755	86.7595	5358.83	protective	limuloid	Staphylinidae	Vatesus adult	Vatesus aff. goianus	Eciton mexicanum	EM49D	NA
EM49Dva003	NA	NA	NA	NA	NA	NA	NA	NA	NA	NA	NA	2.618	83.1457	5724.4	protective	limuloid	Staphylinidae	Vatesus adult	Vatesus aff. goianus	Eciton mexicanum	EM49D	NA
EM49Dva004	NA	NA	NA	NA	NA	NA	NA	NA	NA	NA	NA	2.379	84.6951	4904.87	protective	limuloid	Staphylinidae	Vatesus adult	Vatesus aff. goianus	Eciton mexicanum	EM49D	NA
EM49Dva005	NA	NA	NA	NA	NA	NA	NA	NA	NA	NA	NA	1.641	84.1821	1535.59	protective	limuloid	Staphylinidae	Vatesus adult	Vatesus aff. goianus	Eciton mexicanum	EM49D	NA
EM49Dva006	NA	NA	NA	NA	NA	NA	NA	NA	NA	NA	NA	2.026	87.505	5009.11	protective	limuloid	Staphylinidae	Vatesus adult	Vatesus aff. goianus	Eciton mexicanum	EM49D	NA
EM49Dva007	NA	NA	NA	NA	NA	NA	NA	NA	NA	NA	NA	2.026	83.4766	5009.11	protective	limuloid	Staphylinidae	Vatesus adult	Vatesus aff. goianus	Eciton mexicanum	EM49D	NA
EM49Dpho006	NA	NA	NA	NA	NA	NA	NA	NA	NA	NA	NA	NA	28.4836	NA	phorid-like	NA	Phoridae	NA	NA	Eciton mexicanum	EM49D	NA
EB38med009	NA	NA	NA	NA	NA	NA	NA	NA	NA	NA	NA	4.382	NA	4133.24	intermediate	NA	Formicidae	Eciton	Eciton burchellii	NA	EB38	NA
EH35inme001b	NA	NA	NA	NA	NA	NA	NA	NA	NA	NA	NA	3.625	NA	2289.62	intermediate	NA	Formicidae	Eciton	Eciton hamatum	NA	EH35D	NA
EH35Dmin004r	NA	NA	NA	NA	NA	NA	NA	NA	NA	NA	NA	NA	85.3885	NA	intermediate	NA	Formicidae	Eciton	Eciton hamatum	NA	EH35D	NA
EH35Dinme010	NA	NA	NA	NA	NA	NA	NA	NA	NA	NA	NA	NA	95.0544	NA	intermediate	NA	Formicidae	Eciton	Eciton hamatum	NA	EH35D	NA
EH35inme007afterlab	NA	NA	NA	NA	NA	NA	NA	NA	NA	NA	NA	NA	85.8409	NA	intermediate	NA	Formicidae	Eciton	Eciton hamatum	NA	EH35D	NA
EH35inme002afterlab	NA	NA	NA	NA	NA	NA	NA	NA	NA	NA	NA	NA	93.9806	NA	intermediate	NA	Formicidae	Eciton	Eciton hamatum	NA	EH35D	NA
EH35Dinme003afterlab	NA	NA	NA	NA	NA	NA	NA	NA	NA	NA	NA	NA	93.8179	NA	intermediate	NA	Formicidae	Eciton	Eciton hamatum	NA	EH35D	NA
EH35inme004afterlab	NA	NA	NA	NA	NA	NA	NA	NA	NA	NA	NA	NA	85.8012	NA	intermediate	NA	Formicidae	Eciton	Eciton hamatum	NA	EH35D	NA
EH35Dinme005afterlab	NA	NA	NA	NA	NA	NA	NA	NA	NA	NA	NA	NA	92.599	NA	intermediate	NA	Formicidae	Eciton	Eciton hamatum	NA	EH35D	NA
EH35inme010afterlab	NA	NA	NA	NA	NA	NA	NA	NA	NA	NA	NA	NA	92.4296	NA	intermediate	NA	Formicidae	Eciton	Eciton hamatum	NA	EH35D	NA
EH35inme009afterlab	NA	NA	NA	NA	NA	NA	NA	NA	NA	NA	NA	NA	94.6714	NA	intermediate	NA	Formicidae	Eciton	Eciton hamatum	NA	EH35D	NA
EH35inme001afterlab	NA	NA	NA	NA	NA	NA	NA	NA	NA	NA	NA	NA	90.3135	NA	intermediate	NA	Formicidae	Eciton	Eciton hamatum	NA	EH35D	NA

## Sheet: Data2
Relative CHC abundance of 30 compounds in army ant workers. Relative abundance of individual CHCs to the chemical profile of a given worker size class. Numbers in parentheses gives the sample size and numbers in bold highlight the main components of each army ant species. Abbreviations: CHC = cuticular hydrocarbon; RI = retention index, tr = traces; − = not detected.
CHC		Eciton burchellii			Eciton dulcium			Eciton hamatum			Eciton lucanoides			Eciton mexicanum			Eciton vagans
identification	RI	major (15)	intermedia (29)	minor (30)	major (28)	intermedia (26)	minor (28)	major (19)	intermedia (20)	minor (15)	major (21)	intermedia (21)	minor (19)	major (20)	intermedia (20)	minor (20)	major (20)	intermedia (20)	minor (20)
C21-9-ene	2072	5.203	2.53757	1.12972	0.0762532	0	0	2.04704	0.987871	0.561568	0.405647	0.362731	0.419611	0	0	0	0.117155	0.0636027	0.0367615
C21	2100	12.861	17.3647	17.9593	0.0480098	0	0	22.9229	25.7495	28.0366	9.74645	13.3442	13.2383	0.0115967	0.0195214	0	6.86247	5.84807	5.79551
C22	2200	0.917597	1.36677	1.5447	0.0426927	0.0036396	0	1.53458	1.79552	1.95938	1.72531	1.71961	1.94017	0.0343643	0.0903956	0.154913	1.5103	1.30633	1.64035
C23-6,9-diene	2268.81	7.33279	5.25191	2.644	0	0	0	2.35898	1.28273	0.972214	8.21528	5.41096	3.90841	0	0	0	0.0977789	0.0647408	0.0554007
C23-9-ene	2276.51	43.7178	42.9524	44.0457	0.0502609	0	0	47.8456	45.2578	42.0736	41.2485	46.4238	43.3686	0.0244614	0	0	0.459966	0.283115	0.220683
C23-7-ene	2280.87	3.75696	2.62419	2.2242	0	0	0	1.91248	1.63424	2.27509	4.29014	3.47938	4.90606	0.00558436	0	0	1.02218	0.719723	0.519952
C23	2300	10.0842	15.8896	19.2806	0.094264	0	0	14.3493	17.1088	19.9381	13.7113	17.503	19.4065	0.333294	0.273012	0.497614	17.56	16.1237	18.698
11-Me-C23	2333	1.48271	1.26962	1.20917	0.0696362	0	0	0.402459	0.379244	0.276986	0.611825	0.424014	0.52769	0.621314	0.327767	0.420401	1.01473	0.823749	0.767005
C25-6,9-diene	2470.95	0.419014	0.0538854	0.00635937	0.00124917	0	0	0	0	0	0.619957	0.147178	0.0883227	0.0108564	0	0	2.13214	1.64426	1.20434
C25-9-ene	2474.7	3.45766	1.92395	1.3241	0.0101583	0	0	0.279355	0.399523	0.203023	10.803	5.91957	4.6143	0.0764501	0	0	5.46031	4.82566	4.33238
C25-7-ene	2482.12	1.67704	0.657279	0.470859	0.000348477	0	0	0	0	0.0010742	0.399883	0.221352	0.436432	0.0499655	0	0	2.41378	1.90509	1.44948
C25	2500	2.64759	4.13199	4.71058	0.004431	0	0	1.28411	1.05319	1.04772	2.5779	2.0647	2.61809	12.1382	12.3484	22.2237	2.40447	2.02026	2.1356
C27-6,9-diene	2666.87	0.0300229	0	0	0	0	0	0	0	0	0	0	0	0.0239555	0	0.00621845	7.66775	8.73825	5.74411
C27-9-ene	2675	0.118999	0.0255589	0.016552	0.0071928	0	0	0.188028	0.0510634	0.0150415	0.195061	0.0318523	0.0171776	0.706053	0.471165	0.526852	35.3946	44.084	47.6159
C27-7-ene	2683	0.0615799	0.0149296	0.00149571	0	0	0	0.0294118	0.0240114	0.00638365	0	0	0	0.708259	0.600837	0.677485	2.97053	2.02997	1.80988
C27	2700	0.646876	0.786772	0.632533	0.00212026	0	0	1.00876	1.03316	0.606275	0.450223	0.265351	0.328759	5.23188	4.62107	7.22456	1.94421	1.40141	1.29955
C29-6,9-diene	2867.07	0	0	0	0	0	0	0	0	0	0	0	0	1.64108	1.31793	1.40362	0	0.0125018	0
C29-9-ene	2877.13	0.00111531	0.000577345	0.00809484	0.00808192	0	0	0.0693039	0.022617	0.00907857	0.00529027	0	0	19.7513	22.893	16.4376	3.85842	3.53956	2.24647
C29-7-ene	2885.91	0	0	0	0	0	0	0.025183	0.00646717	0	0	0	0	22.4858	25.4776	19.8613	0.131242	0.148916	0.136167
C29	2900	0.325983	0.264126	0.151197	0.147865	0.0999018	0.110747	0.438046	0.646995	0.247638	0.499491	0.23797	0.279132	2.03855	1.93018	3.25196	1.36349	0.363951	0.354229
C31-diene I	3048.5	0	0	0	0	0	0	0	0	0	0	0	0	3.40718	2.8285	2.60588	0	0	0
C31-diene II	3058.51	0	0	0	0	0	0	0	0	0	0	0	0	8.80449	6.96438	4.88116	0	0	0
C31-diene III	3070.08	0	0	0	0.0612983	0.0467159	0.0534225	0	0	0	0	0	0	1.27456	1.21702	0.678686	0	0	0
C31-6,9-diene	3070.78	0	0	0	0.114485	0.0774187	0.0797734	0	0	0	0	0	0	1.12555	0.814721	0.884595	0	0	0
C31-9-ene	3080.88	0.0200447	0	0.00236201	17.9717	16.5181	15.0341	0.0773272	0	0.0443756	0	0	0	12.7333	11.7236	9.76358	0.00819394	0	0
C31-7-ene	3085.89	0	0	0	1.33145	0.965324	0.854473	0.0447434	0	0.0121019	0	0	0	0.399643	0.413469	0.599308	0	0	0
C33-6,9-diene	3254.23	0	0	0	1.12174	0.548834	0.505322	0	0	0	0	0	0	0	0	0	0	0	0
C33-9-ene	3263.39	0	0	0	34.8972	38.3962	38.9138	0	0	0	0	0	0	0	0	0	0	0	0
C33-7-ene	3267.97	0	0	0	3.18809	2.4792	2.06116	0	0	0	0	0	0	0	0	0	0	0	0
C33-?-ene	3287.02	0	0	0	33.2381	36.135	38.0557	0	0	0	0	0	0	0	0	0	0	0	0

## Sheet: Data 3
Relative CHC abundance of 89 detected compouns in army ant workers. Relative abundance of individual CHCs to the chemical profile of a given worker size class. Numbers in parentheses gives the sample size and numbers in bold highlight the main components of each army ant species. Abbreviations: CHC = cuticular hydrocarbon; RI = retention index, tr = traces; − = not detected.
	E. burchellii			E. dulcium			E. hamatum			E. lucanoides			E. mexicanum			E. vagans
Identification	major (15)	intermedia (29)	minor (30)	major (28)	intermedia (26)	minor (28)	major (19)	intermedia (20)	minor (15)	major (21)	intermedia (21)	minor (19)	major (20)	intermedia (20)	minor	major (20)	intermedia (20)	minor (20)
C21-6,9-diene	0.0853911	0.0225411	0.0635576	0.0118059	0	0	0.202167	0.0789731	0.0649278	0	0	0	0	0	0	0	0	0
C21-9-ene	5.203	2.53757	1.12972	0.0762532	0	0	2.04704	0.987871	0.561568	0.405647	0.362731	0.419611	0	0	0	0.117155	0.0636027	0.0367615
C21-7-ene	0.326995	0.0870465	0.0702725	0.00704566	0	0	0.302124	0.16748	0.160437	0	0.0445805	0.0122536	0	0	0	0.00208476	0.00107303	0
C21:1	0.125168	0.000181626	0	0	0	0	0	0	0	0	0	0	0	0	0	0	0	0
C21	12.861	17.3647	17.9593	0.0480098	0	0	22.9229	25.7495	28.0366	9.74645	13.3442	13.2383	0.0115967	0.0195214	0	6.86247	5.84807	5.79551
11-Me-C21	0.243431	0.171561	0.161975	0.0327491	0	0	0.720058	0.722261	0.495765	0.500958	0.425263	0.323261	0.00924902	0	0	0.683353	0.512871	0.523637
9-Me-C21	0.0480438	0.0379817	0.0328393	0	0	0	0.155035	0.164057	0.136733	0.0655629	0.0184047	0.0423134	0.0161442	0	0	0.155914	0.140233	0.122377
Me-C21	0.0022571	0.0037131	0.00126593	0	0	0	0.0360454	0.0108193	0	0.0799213	0.0571398	0.0788589	0	0	0	0.0682572	0.0692757	0.0443727
C22-7-9-diene	0.0467036	0	0	0	0	0	0	0	0.00549569	0	0	0	0	0	0	0	0	0
C22-9-ene	0.972716	0.372216	0.244257	0.315987	0	0	0.600162	0.393743	0.311327	0.478175	0.274914	0.423521	0.00265748	0	0	0.0696861	0.0429547	0.0392618
C22-7-ene	0.104331	0.0567915	0.0346264	0.0617657	0	0	0.237964	0.169294	0.139134	0.0905641	0.0233872	0.0518323	0	0	0	0.00786863	0	0
C22	0.917597	1.36677	1.5447	0.0426927	0.0036396	0	1.53458	1.79552	1.95938	1.72531	1.71961	1.94017	0.0343643	0.0903956	0.154913	1.5103	1.30633	1.64035
11-Me-C22	0.167902	0.131231	0.123679	0.000387752	0	0	0.091386	0.0708369	0.0539512	0.115029	0.0223432	0.112614	0.028132	0	0	0.132461	0.121266	0.112783
9-Me-C22	0	0	0	0	0	0	0.0043286	0	0	0	0	0	0	0	0	0.0478702	0.0214653	0.0171254
C23-6,9-diene	7.33279	5.25191	2.644	0	0	0	2.35898	1.28273	0.972214	8.21528	5.41096	3.90841	0	0	0	0.0977789	0.0647408	0.0554007
C23-9-ene	43.7178	42.9524	44.0457	0.0502609	0	0	47.8456	45.2578	42.0736	41.2485	46.4238	43.3686	0.0244614	0	0	0.459966	0.283115	0.220683
C23-7-ene	3.75696	2.62419	2.2242	0	0	0	1.91248	1.63424	2.27509	4.29014	3.47938	4.90606	0.00558436	0	0	1.02218	0.719723	0.519952
C23:1	0.66338	0.101284	0.0984135	0	0	0	0	0	0	0.433293	0.157949	0.241255	0	0	0	0.014436	0.00866848	0.00610115
C23	10.0842	15.8896	19.2806	0.094264	0	0	14.3493	17.1088	19.9381	13.7113	17.503	19.4065	0.333294	0.273012	0.497614	17.56	16.1237	18.698
Me-C23 I	0.177206	0.108742	0.1039	0	0	0	0	0	0	0.182108	0.116379	0.454586	0.00341873	0.0379178	0	0	0	0
Me-C23 II	0.502543	0.286966	0.16693	0	0	0	0	0	0	0	0	0	0	0	0	0	0	0
11-Me-C23	1.48271	1.26962	1.20917	0.0696362	0	0	0.402459	0.379244	0.276986	0.611825	0.424014	0.52769	0.621314	0.327767	0.420401	1.01473	0.823749	0.767005
9-Me-C23	0.15581	0.159694	0.144493	0	0	0	0	0	0	0.222977	0.133086	0.234346	0.0165884	0.00802075	0	0.0883238	0.0944926	0.104698
Me-C23 I	0.0368474	0.0479777	0.00159627	0	0	0	0	0	0	0.54077	0.115158	1.09168	0.0125493	0	0	0.0338499	0.0269604	0.0232496
Me-C23 II	0.0479008	0	0	0	0	0	0	0	0	0.075694	0.0380278	0.0370552	0	0	0	0	0	0
C24-6,9-diene	0	0	0	0	0	0	0	0	0	0	0	0	0	0	0	0.0580945	0.0348579	0.0291313
C24:1 I	0	0	0	2.86044e-05	0	0	0	0	0	0	0	0	0	0	0	0.0658658	0.0514081	0.0341032
C24-9-ene	0.270312	0.170809	0.191233	0.000993267	0	0	0.0977743	0.0707169	0.0215068	0.673134	0.201072	0.328926	0	0	0	0.0623354	0.0348621	0.0258084
C24-7-ene	0.0239887	0	0	0	0	0	0.0274961	0.0283445	0.0099498	0.112896	0.0330281	0.0311183	0	0	0	0.0461782	0.0332348	0.024412
C24:1 II	0	0	0	0	0	0	0	0	0	0	0	0	0	0	0	0.0301001	0.0223216	0.0196225
C24	0.292604	0.525402	0.602472	0.00690538	0	0	0.173126	0.161196	0.179638	0.221281	0.170083	0.214664	0.300596	0.383074	0.69332	0.619079	0.524309	0.714962
11-Me-C24	0.035745	0.0263451	0.00525415	0.000390011	0	0	0.0339182	0.00372678	0	0	0	0	0.0681689	0	0	0.00922274	0.00683902	0.00495321
C25-6,9-diene	0.419014	0.0538854	0.00635937	0.00124917	0	0	0	0	0	0.619957	0.147178	0.0883227	0.0108564	0	0	2.13214	1.64426	1.20434
C25-9-ene	3.45766	1.92395	1.3241	0.0101583	0	0	0.279355	0.399523	0.203023	10.803	5.91957	4.6143	0.0764501	0	0	5.46031	4.82566	4.33238
C25-7-ene	1.67704	0.657279	0.470859	0.000348477	0	0	0	0	0.0010742	0.399883	0.221352	0.436432	0.0499655	0	0	2.41378	1.90509	1.44948
C25:1	0.0391137	0.000752716	0	0	0	0	0	0	0	0.222219	0.061379	0.0412522	0.00182243	0	0	0.000376319	0	0
C25	2.64759	4.13199	4.71058	0.004431	0	0	1.28411	1.05319	1.04772	2.5779	2.0647	2.61809	12.1382	12.3484	22.2237	2.40447	2.02026	2.1356
11-Me-C25	0.294258	0.252004	0.307742	0.00954555	0	0	0.0494545	0.0370202	0.0117169	0.190012	0.535278	0.135805	0.590819	0.495822	0.673219	0.251036	0.244118	0.217133
9-Me-C25	0	0	0	0	0	0	0	0	0	0	0	0	0.0681962	0.0336074	0.0419137	0.0105202	0	0
C26-6,9-diene	0	0	0	0	0	0	0	0	0	0	0	0	0	0	0	0.279819	0.227147	0.188624
C26-9-ene	0	0	0	0	0	0	0	0	0	0	0	0	0	0	0	0.952807	0.751134	0.547413
C26-7-ene	0	0	0	0	0	0	0	0	0	0	0	0	0	0	0	0.239879	0.206795	0.191075
C26:1 I	0	0	0	0	0	0	0	0	0	0	0	0	0	0	0	0.0544435	0.044522	0.0274064
C26:1 II	0	0	0	0	0	0	0	0	0	0	0	0	0	0	0	0.0204696	0.0124404	0.010044
C26	0.0662575	0.103129	0.107588	0.00107713	0.00431672	0	0.0734692	0.0597848	0.0242633	0.0722539	0.0169341	0.0263177	0.768977	0.761593	1.49965	0.17273	0.137724	0.262643
11-Me-C26	0	0	0	0	0	0	0	0	0	0	0	0	0.0704743	0	0	0	0	0.0104952
C27-6,9-diene	0.0300229	0	0	0	0	0	0	0	0	0	0	0	0.0239555	0	0.00621845	7.66775	8.73825	5.74411
C27:1 I	0.0724958	0.0208649	0	0	0	0	0	0	0	0	0	0	0	0	0	0	0	0
C27-9-ene	0.118999	0.0255589	0.016552	0.0071928	0	0	0.188028	0.0510634	0.0150415	0.195061	0.0318523	0.0171776	0.706053	0.471165	0.526852	35.3946	44.084	47.6159
C27-7-ene	0.0615799	0.0149296	0.00149571	0	0	0	0.0294118	0.0240114	0.00638365	0	0	0	0.708259	0.600837	0.677485	2.97053	2.02997	1.80988
C27:1 II	0	0	0	0	0	0	0	0	0	0	0	0	0	0.0120174	0	0	0	0
C27	0.646876	0.786772	0.632533	0.00212026	0	0	1.00876	1.03316	0.606275	0.450223	0.265351	0.328759	5.23188	4.62107	7.22456	1.94421	1.40141	1.29955
11-Me-C27	0.0872099	0.0332147	0.0154437	0.00950197	0	0	0.0143892	0.00434102	0	0	0	0	0.636558	0.571843	0.636698	0.0902439	0.0918502	0.0731898
9-Me-C27	0.00694247	0	0	0	0	0	0	0	0	0	0	0	0.12057	0.109513	0.10437	0.00375178	0	0
C28-9-ene	0	0	0	0	0	0	0	0	0	0	0	0	0.180395	0.0792625	0.0941825	0.343959	0.309299	0.188227
C28-7-ene	0	0	0	0	0	0	0	0	0	0	0	0	0.0159035	0.0120946	0.0125026	0.00377755	0	0.00823529
C28	0.0690661	0.0407608	0.0569402	0.017264	0.00788394	0.00959829	0.0327906	0.0328832	0.0103067	0	0	0	0.426023	0.444726	0.81321	0.17444	0.104716	0.188256
11-Me-C28	0.000893136	0.00117552	0	0.00303045	0.00321553	0.00905066	0	0	0	0	0	0	0.145256	0	0.10587	0	0	0
C29-diene II	0	0	0	0	0	0	0	0	0	0	0	0	0.573321	0.490005	0.64845	0	0	0
C29-6,9-diene	0	0	0	0	0	0	0	0	0	0	0	0	1.64108	1.31793	1.40362	0	0.0125018	0
C29-9-ene	0.00111531	0.000577345	0.00809484	0.00808192	0	0	0.0693039	0.022617	0.00907857	0.00529027	0	0	19.7513	22.893	16.4376	3.85842	3.53956	2.24647
C29-7-ene	0	0	0	0	0	0	0.025183	0.00646717	0	0	0	0	22.4858	25.4776	19.8613	0.131242	0.148916	0.136167
C29	0.325983	0.264126	0.151197	0.147865	0.0999018	0.110747	0.438046	0.646995	0.247638	0.499491	0.23797	0.279132	2.03855	1.93018	3.25196	1.36349	0.363951	0.354229
11-Me-C29	0.0162	0.00330634	0.00225295	0.682489	0.480811	0.484198	0	0	0.00464095	0	0	0	0.900174	0.884066	0.949819	0.0268354	0.00748411	0.00451991
9-Me-C29	0	0	0	0	0	0	0	0	0	0	0	0	0.0788745	0	0	0	0	0
Me-C29	0	0	0	0.121982	0.0931158	0.122668	0	0	0	0	0	0	0	0.254497	0	0	0	0
C30:1	0.0549285	0.0120341	0.0554689	0.0497153	0.043701	0.0769906	0.0280913	0.00318002	0.00350856	0.000478904	0	0	0.165104	0.145355	0.174165	0.107318	0.0259306	0.0516027
C30	0	0.00475288	0	0.00101082	0.00733879	0.0115901	0	0	0	0	0	0	0	0	0	0	0	0
C31-diene I	0	0	0	0	0	0	0	0	0	0	0	0	3.40718	2.8285	2.60588	0	0	0
C31-diene II	0	0	0	0	0	0	0	0	0	0	0	0	8.80449	6.96438	4.88116	0	0	0
C31-diene III	0	0	0	0.0612983	0.0467159	0.0534225	0	0	0	0	0	0	1.27456	1.21702	0.678686	0	0	0
C31-6,9-diene	0	0	0	0.114485	0.0774187	0.0797734	0	0	0	0	0	0	1.12555	0.814721	0.884595	0	0	0
C31-9-ene	0.0200447	0	0.00236201	17.9717	16.5181	15.0341	0.0773272	0	0.0443756	0	0	0	12.7333	11.7236	9.76358	0.00819394	0	0
C31-7-ene	0	0	0	1.33145	0.965324	0.854473	0.0447434	0	0.0121019	0	0	0	0.399643	0.413469	0.599308	0	0	0
C31:1	0	0	0	0	0	0	0	0	0	0	0	0	0	0	0	0	0	0
C31	0.190311	0.0952098	0.0463595	0.780021	0.459428	0.538248	0.183051	0.355512	0.0710526	0.108591	0	0.0208483	0.297879	0.290818	0.758913	0.510364	0.0457974	0.0363237
11-Me-C31	0.00110556	0	0	0.224444	0.16288	0.15766	0.01956	0	0	0	0	0	0.0415927	0	0	0.0254541	0	0
9-Me-C31	0.000397844	0	0	0	0.00382221	0.00430105	0	0	0	0	0	0	0	0	0	0	0	0
C32-6,9-diene	0	0	0	0.389189	0.234466	0.234105	0	0	0	0	0	0	0	0	0	0	0	0
C32-9-ene	0	0	0	0.950295	0.527267	0.439686	0	0	0	0	0	0	0	0	0	0	0	0
C32-7-ene	0	0	0	0.316858	0.175253	0.149151	0	0	0	0	0	0	0	0	0	0	0	0
C32	0	0	0	0.117432	0.0901163	0.113082	0	0	0	0	0	0	0	0	0	0.00400357	0	0
C33-6,9-diene	0	0	0	1.12174	0.548834	0.505322	0	0	0	0	0	0	0	0	0	0	0	0
C33-9-ene	0	0	0	34.8972	38.3962	38.9138	0	0	0	0	0	0	0	0	0	0	0	0
C33-7-ene	0	0	0	3.18809	2.4792	2.06116	0	0	0	0	0	0	0	0	0	0	0	0
C33:1 I	0	0	0	0	0	0.0159936	0	0	0	0	0	0	0	0	0	0	0	0
C33:1 II	0	0	0	33.2381	36.135	38.0557	0	0	0	0	0	0	0	0	0	0	0	0
C33	0	0	0	0.834028	0.571954	0.699685	0.0650468	0.011183	0	0	0	0	0	0	0	0.0072105	0	0
11-Me-C33	0	0	0	0	0	0	0	0	0	0	0	0	0	0	0	0.0144578	0	0

## Sheet: Data 4
Concentration of the chemical label tetracosane-d50 on Eciton workers and ecitophiles 24h after labelling some intermediate workers.
specimen ID	CHC conc. of label (ng/mg2/3)	host colony	host species/worker category	Species
EB38Dce001	53.8727	EB38D	Eciton burchellii	Cephaloplectus mus
EB38Dce002	18.5848	EB38D	Eciton burchellii	Cephaloplectus mus
EB38Dce003	18.0199	EB38D	Eciton burchellii	Cephaloplectus mus
EB38Dce004	12.539	EB38D	Eciton burchellii	Cephaloplectus mus
EB38Dce005	33.55	EB38D	Eciton burchellii	Cephaloplectus mus
EB38Dce006	8.39895	EB38D	Eciton burchellii	Cephaloplectus mus
EB38Dce007	18.6123	EB38D	Eciton burchellii	Cephaloplectus mus
EB38Dce008	4.45845	EB38D	Eciton burchellii	Cephaloplectus mus
EB38Dtetr001	5.63944	EB38D	Eciton burchellii	Tetradonia cf. marginalis
EB38Dtetr002	8.13076	EB38D	Eciton burchellii	Tetradonia cf. marginalis
EB38Dtetr003	7.79767	EB38D	Eciton burchellii	Tetradonia cf. marginalis
EB38Dtetr004	9.41329	EB38D	Eciton burchellii	Tetradonia cf. marginalis
EB38Dtetr005	5.25762	EB38D	Eciton burchellii	Tetradonia cf. marginalis
EB38Dtetr006	8.45779	EB38D	Eciton burchellii	Tetradonia cf. marginalis
EB38Dtetr007	7.6514	EB38D	Eciton burchellii	Tetradonia cf. marginalis
EB38Dtetr008	8.44873	EB38D	Eciton burchellii	Tetradonia cf. marginalis
EB38Dtetr009	5.04717	EB38D	Eciton burchellii	Tetradonia cf. marginalis
EB38Dtetr010	19.9285	EB38D	Eciton burchellii	Tetradonia cf. marginalis
EB38Dtetr011	10.9745	EB38D	Eciton burchellii	Tetradonia cf. marginalis
EB38Dtetr012	1.42948	EB38D	Eciton burchellii	Tetradonia cf. marginalis
EB38Dtetr013	11.0172	EB38D	Eciton burchellii	Tetradonia cf. marginalis
EB38Dtetr014	10.173	EB38D	Eciton burchellii	Tetradonia cf. marginalis
EB38Dtetr015	9.74705	EB38D	Eciton burchellii	Tetradonia cf. marginalis
EB38Dtetr016	4.16626	EB38D	Eciton burchellii	Tetradonia cf. marginalis
EB38Dtetr018	8.53632	EB38D	Eciton burchellii	Tetradonia cf. marginalis
EB38Dva001	102.225	EB38D	Eciton burchellii	Adult of Vatesus cf. clypeatus sp. 2
EB38Dva002	88.8497	EB38D	Eciton burchellii	Adult of Vatesus cf. clypeatus sp. 2
EB38Dva003	273.813	EB38D	Eciton burchellii	Adult of Vatesus cf. clypeatus sp. 2
EB38Dva004	64.8166	EB38D	Eciton burchellii	Adult of Vatesus cf. clypeatus sp. 2
EB38Dva005	282.183	EB38D	Eciton burchellii	Adult of Vatesus cf. clypeatus sp. 2
EB38Dva006	235.25	EB38D	Eciton burchellii	Adult of Vatesus cf. clypeatus sp. 2
EB38Dva007	137.839	EB38D	Eciton burchellii	Adult of Vatesus cf. clypeatus sp. 2
EB38Dvala001	3.23434	EB38D	Eciton burchellii	Larva of Vatesus cf. clypeatus sp. 2
EB38Dvala002	5.9759	EB38D	Eciton burchellii	Larva of Vatesus cf. clypeatus sp. 2
EB38Dvala003	7.07372	EB38D	Eciton burchellii	Larva of Vatesus cf. clypeatus sp. 2
EB38Dvala004	8.54606	EB38D	Eciton burchellii	Larva of Vatesus cf. clypeatus sp. 2
EB38Dvala005	37.3921	EB38D	Eciton burchellii	Larva of Vatesus cf. clypeatus sp. 2
EB38Dvala006	0.818771	EB38D	Eciton burchellii	Larva of Vatesus cf. clypeatus sp. 2
EB38Dvala007	75.8512	EB38D	Eciton burchellii	Larva of Vatesus cf. clypeatus sp. 2
EB38Dvala008	15.1725	EB38D	Eciton burchellii	Larva of Vatesus cf. clypeatus sp. 2
EB38Dvala009	934.983	EB38D	Eciton burchellii	Larva of Vatesus cf. clypeatus sp. 2
EH35Decbi002	13.1048	EH35D	Eciton hamatum	Ecitophya gracillima
EH35Decbi001	11.3082	EH35D	Eciton hamatum	Ecitophya gracillima
ED38sf001	0	ED38	Eciton dulcium	Trichatelura manni
ED38tetr001	0	ED38	Eciton dulcium	Tetradonia laticeps
ED38tetr002	0.284354	ED38	Eciton dulcium	Tetradonia laticeps
ED38tetr005	0	ED38	Eciton dulcium	Tetradonia laticeps
ED38tetr003	0	ED38	Eciton dulcium	Tetradonia laticeps
ED38tetr004	0	ED38	Eciton dulcium	Tetradonia laticeps
ED38va001	0.516842	ED38	Eciton dulcium	Adult of Vatesus aff. goianus
ED38va002	0	ED38	Eciton dulcium	Adult of Vatesus aff. goianus
ED38va003	0	ED38	Eciton dulcium	Adult of Vatesus aff. goianus
ED38va004	0	ED38	Eciton dulcium	Adult of Vatesus aff. goianus
ED38va005	4.83345	ED38	Eciton dulcium	Adult of Vatesus aff. goianus
EH35Deux001	0	EH35D	Eciton hamatum	Euxenister wheeleri
EH35Deux002	0	EH35D	Eciton hamatum	Euxenister wheeleri
EH35Deux003	0.341392	EH35D	Eciton hamatum	Euxenister wheeleri
EH35Deux004	1.38629	EH35D	Eciton hamatum	Euxenister wheeleri
EH35Deux005	0	EH35D	Eciton hamatum	Euxenister wheeleri
EH35Deux006	3.41615	EH35D	Eciton hamatum	Euxenister wheeleri
EH35Deux007	0	EH35D	Eciton hamatum	Euxenister wheeleri
EH35Deux008	1.57609	EH35D	Eciton hamatum	Euxenister wheeleri
EH35Dpho001	0	EH35D	Eciton hamatum	Ecitophora cf. comes sp. 1
EH35Dprox001	0.70247	EH35D	Eciton hamatum	Proxenobius borgmeier
EH35Dprox002	0	EH35D	Eciton hamatum	Proxenobius borgmeier
EH35Dprox003	0.527467	EH35D	Eciton hamatum	Proxenobius borgmeier
EH35Dprox004	1.14641	EH35D	Eciton hamatum	Proxenobius borgmeier
EH35Dprox005	0.318092	EH35D	Eciton hamatum	Proxenobius borgmeier
EH35Dprox006	4.79791	EH35D	Eciton hamatum	Proxenobius borgmeier
EH35Dprox007	0.364843	EH35D	Eciton hamatum	Proxenobius borgmeier
EH35Dprox008	1.76342	EH35D	Eciton hamatum	Proxenobius borgmeier
EH35Dsf001	0	EH35D	Eciton hamatum	Trichatelura manni
EH35Dsf002	0.158885	EH35D	Eciton hamatum	Trichatelura manni
EH35Dsf003	3.39383	EH35D	Eciton hamatum	Trichatelura manni
EH35Dsf004	0.560875	EH35D	Eciton hamatum	Trichatelura manni
EH35Dsf005	0	EH35D	Eciton hamatum	Trichatelura manni
EH35Dsf006	4.54063	EH35D	Eciton hamatum	Trichatelura manni
EH35Dtetr001	2.72686	EH35D	Eciton hamatum	Tetradonia lizonae
EH35Dtetr002	0	EH35D	Eciton hamatum	Tetradonia lizonae
EH35Dtetr003	0	EH35D	Eciton hamatum	Tetradonia lizonae
EH35Dtetr004	0	EH35D	Eciton hamatum	Tetradonia cf. marginalis
EH35Dtetr005	0	EH35D	Eciton hamatum	Tetradonia cf. marginalis
EH35Dtetr006	0	EH35D	Eciton hamatum	Tetradonia lizonae
EH35Dtetr007	0	EH35D	Eciton hamatum	Tetradonia lizonae
EH35Dtetr008	0	EH35D	Eciton hamatum	Tetradonia lizonae
EH35Dtetr009	0	EH35D	Eciton hamatum	Tetradonia lizonae
EH35Dtetr011	0	EH35D	Eciton hamatum	Tetradonia lizonae
EH35Dtetr012	0	EH35D	Eciton hamatum	Tetradonia cf. marginalis
EH35Dtetr013	0	EH35D	Eciton hamatum	Tetradonia lizonae
EH35Dtetr014	0	EH35D	Eciton hamatum	Tetradonia laselvensis
EH35Dtetr015	0	EH35D	Eciton hamatum	Tetradonia lizonae
EH35Dtetr016	0	EH35D	Eciton hamatum	Tetradonia lizonae
EH35Dtetr017	0	EH35D	Eciton hamatum	Tetradonia lizonae
EH35Dtetr018	0	EH35D	Eciton hamatum	Tetradonia lizonae
EH35Dtetr019	0	EH35D	Eciton hamatum	Tetradonia lizonae
EH35Dtetr020	0	EH35D	Eciton hamatum	Tetradonia cf. marginalis
EH35Dva001	0.911191	EH35D	Eciton hamatum	Adult Vatesus cf. clypeatus sp. 2
EH35Dva002	22.8794	EH35D	Eciton hamatum	Adult Vatesus cf. clypeatus sp. 2
EH35Dva003	9.40532	EH35D	Eciton hamatum	Adult Vatesus cf. clypeatus sp. 2
EH35Dva004	3.00179	EH35D	Eciton hamatum	Adult Vatesus cf. clypeatus sp. 2
EH35Dva005	56.4584	EH35D	Eciton hamatum	Adult Vatesus cf. clypeatus sp. 2
EM49Dce001	30.515	EM49D	Eciton mexicanum	Cephaloplectus mus
EM49Dhist001	0.89245	EM49D	Eciton mexicanum	Nymphister kronaueri
EM49Dhist002	1.54054	EM49D	Eciton mexicanum	Nymphister kronaueri
EM49Dhist003	3.67748	EM49D	Eciton mexicanum	Nymphister kronaueri
EM49Dhist004	3.14433	EM49D	Eciton mexicanum	Nymphister kronaueri
EM49Dhist005	3.27919	EM49D	Eciton mexicanum	Nymphister kronaueri
EM49Dhist006	0	EM49D	Eciton mexicanum	Nymphister kronaueri
EM49Dhist007	0	EM49D	Eciton mexicanum	Nymphister kronaueri
EM49Dhist008	1.73749	EM49D	Eciton mexicanum	Nymphister kronaueri
EM49Dhist009	1.44045	EM49D	Eciton mexicanum	Nymphister kronaueri
EM49Dhist010	1.79375	EM49D	Eciton mexicanum	Nymphister kronaueri
EM49Dhist011	1.70399	EM49D	Eciton mexicanum	Nymphister kronaueri
EM49Dhist012	1.37207	EM49D	Eciton mexicanum	Nymphister kronaueri
EM49Dhist013	1.5249	EM49D	Eciton mexicanum	Nymphister kronaueri
EM49Dhist014	4.58861	EM49D	Eciton mexicanum	Nymphister kronaueri
EM49Dhist015	1.28553	EM49D	Eciton mexicanum	Nymphister kronaueri
EM49Dhist016	3.71409	EM49D	Eciton mexicanum	Nymphister kronaueri
EH35Dtetr010	0	EH35D	Eciton hamatum	Tetradonia lizonae
EM49Dpho001	0	EM49D	Eciton mexicanum	Thalloptera fuscipalpis (= schwarzmaieri)
EH35Decbi003	0	EH35D	Eciton hamatum	Ecitophya gracillima
EM49Dpho002	0	EM49D	Eciton mexicanum	Thalloptera fuscipalpis (= schwarzmaieri)
EM49Dpho003	0	EM49D	Eciton mexicanum	Thalloptera fuscipalpis (= schwarzmaieri)
ED38ce001	0	ED38	Eciton dulcium	Cephaloplectus mus
EM49Dpho004	0	EM49D	Eciton mexicanum	Thalloptera fuscipalpis (= schwarzmaieri)
EM49Dsf001	3.95204	EM49D	Eciton mexicanum	Trichatelura manni
EM49Dsf002	0	EM49D	Eciton mexicanum	Trichatelura manni
EM49Dtetr001	2.91153	EM49D	Eciton mexicanum	Tetradonia laticeps
EM49Dtetr002	2.76775	EM49D	Eciton mexicanum	Tetradonia laticeps
EM49Dtetr003	0	EM49D	Eciton mexicanum	Tetradonia laticeps
EM49Dtetr004	1.5784	EM49D	Eciton mexicanum	Tetradonia laticeps
EM49Dtetr005	1.81049	EM49D	Eciton mexicanum	Tetradonia laticeps
EM49Dtetr006	0.654131	EM49D	Eciton mexicanum	Tetradonia laticeps
EM49Dtetr007	2.28898	EM49D	Eciton mexicanum	Tetradonia laticeps
EM49Dtetr008	1.34266	EM49D	Eciton mexicanum	Tetradonia laticeps
EM49Dtetr009	0.326364	EM49D	Eciton mexicanum	Tetradonia laticeps
EM49Dtetr010	0.555848	EM49D	Eciton mexicanum	Tetradonia laticeps
EM49Dtetr011	1.05534	EM49D	Eciton mexicanum	Tetradonia laticeps
EM49Dtetr012	0.418228	EM49D	Eciton mexicanum	Tetradonia laticeps
EM49Dva001	0.357545	EM49D	Eciton mexicanum	Adult of Vatesus aff. goianus
EM49Dva002	19.1329	EM49D	Eciton mexicanum	Adult of Vatesus aff. goianus
EM49Dva003	1.66336	EM49D	Eciton mexicanum	Adult of Vatesus aff. goianus
EM49Dva004	4.94094	EM49D	Eciton mexicanum	Adult of Vatesus aff. goianus
EM49Dva005	4.3734	EM49D	Eciton mexicanum	Adult of Vatesus aff. goianus
EM49Dva006	3.5751	EM49D	Eciton mexicanum	Adult of Vatesus aff. goianus
EM49Dva007	5.12882	EM49D	Eciton mexicanum	Adult of Vatesus aff. goianus
EM49Dpho006	0	EM49D	Eciton mexicanum	Thalloptera fuscipalpis (= schwarzmaieri)
EB38Dinme001	31.1146	EB38D	intermediate	Eciton burchellii
EB38Dinme002	34.8928	EB38D	intermediate	Eciton burchellii
EB38Dinme003	123.986	EB38D	intermediate	Eciton burchellii
EB38Dinme004	88.5835	EB38D	intermediate	Eciton burchellii
EB38Dinme005	60.2713	EB38D	intermediate	Eciton burchellii
EB38Dinme006	25.1829	EB38D	intermediate	Eciton burchellii
EB38Dinme007	73.2029	EB38D	intermediate	Eciton burchellii
EB38Dinme008	29.531	EB38D	intermediate	Eciton burchellii
EB38Dinme009	53.1727	EB38D	intermediate	Eciton burchellii
EB38Dinme010	25.3067	EB38D	intermediate	Eciton burchellii
EB38Dmaj001	11.4017	EB38D	major	Eciton burchellii
EB38Dmaj002	23.4427	EB38D	major	Eciton burchellii
EB38Dmaj003	23.0826	EB38D	major	Eciton burchellii
EB38Dmaj004	21.384	EB38D	major	Eciton burchellii
EB38Dmaj005	16.2409	EB38D	major	Eciton burchellii
EB38Dmin001	34.1321	EB38D	minor	Eciton burchellii
EB38Dmin002	22.4164	EB38D	minor	Eciton burchellii
EB38Dmin003	50.8105	EB38D	minor	Eciton burchellii
EB38Dmin004	29.5711	EB38D	minor	Eciton burchellii
EB38Dmin005	63.9924	EB38D	minor	Eciton burchellii
EB38Dmin006	33.6057	EB38D	minor	Eciton burchellii
EB38Dmin007	39.601	EB38D	minor	Eciton burchellii
EB38Dmin008	51.5144	EB38D	minor	Eciton burchellii
EB38Dmin009	32.1831	EB38D	minor	Eciton burchellii
EB38Dmin010	29.5469	EB38D	minor	Eciton burchellii
ED37inme002	0	ED38	intermediate	Eciton dulcium
ED38inme001	1.89818	ED38	intermediate	Eciton dulcium
ED38inme002	2.30363	ED38	intermediate	Eciton dulcium
ED38inme003	6.0166	ED38	intermediate	Eciton dulcium
ED38inme004	2.1043	ED38	intermediate	Eciton dulcium
ED38inme005	1.71905	ED38	intermediate	Eciton dulcium
ED38inme006	9.59782	ED38	intermediate	Eciton dulcium
ED38inme007	1.90756	ED38	intermediate	Eciton dulcium
ED38inme008	1.56486	ED38	intermediate	Eciton dulcium
ED38inme009	7.91087	ED38	intermediate	Eciton dulcium
ED38inme010	1.54579	ED38	intermediate	Eciton dulcium
ED38maj001	1.38676	ED38	major	Eciton dulcium
ED38maj002	0.725446	ED38	major	Eciton dulcium
ED38maj003	8.32353	ED38	major	Eciton dulcium
ED38maj005	1.36503	ED38	major	Eciton dulcium
ED38maj006	2.06394	ED38	major	Eciton dulcium
ED38maj007	2.10204	ED38	major	Eciton dulcium
ED38min001	0	ED38	minor	Eciton dulcium
ED38min002	0	ED38	minor	Eciton dulcium
ED38min004	0	ED38	minor	Eciton dulcium
ED38min005	4.52721	ED38	minor	Eciton dulcium
ED38min006	0	ED38	minor	Eciton dulcium
ED38min007	0	ED38	minor	Eciton dulcium
ED38min008	1.64733	ED38	minor	Eciton dulcium
ED38min009	5.39563	ED38	minor	Eciton dulcium
EH35Dinme001	5.03206	EH35D	intermediate	Eciton hamatum
EH35Dinme002	0	EH35D	intermediate	Eciton hamatum
EH35Dinme003	6.99409	EH35D	intermediate	Eciton hamatum
EH35Dinme004	3.06273	EH35D	intermediate	Eciton hamatum
EH35Dinme005	0.945686	EH35D	intermediate	Eciton hamatum
EH35Dinme006	21.9911	EH35D	intermediate	Eciton hamatum
EH35Dinme007	13.2529	EH35D	intermediate	Eciton hamatum
EH35Dinme008	6.9711	EH35D	intermediate	Eciton hamatum
EH35Dinme009	3.27347	EH35D	intermediate	Eciton hamatum
EH35Dmaj001	1.9542	EH35D	major	Eciton hamatum
EH35Dmaj002	1.06833	EH35D	major	Eciton hamatum
EH35Dmaj003	1.35924	EH35D	major	Eciton hamatum
EH35Dmaj005	4.02658	EH35D	major	Eciton hamatum
EH35Dmaj006	1.46249	EH35D	major	Eciton hamatum
EH35Dmaj007	1.45764	EH35D	major	Eciton hamatum
EH35Dmaj008	1.7249	EH35D	major	Eciton hamatum
EH35Dmaj009	0.659332	EH35D	major	Eciton hamatum
EH35Dmaj010	2.52338	EH35D	major	Eciton hamatum
EH35Dmin002	6.99893	EH35D	minor	Eciton hamatum
EH35Dmin004	0	EH35D	minor	Eciton hamatum
EH35Dmin005	6.49192	EH35D	minor	Eciton hamatum
EH35Dmin007	4.13858	EH35D	minor	Eciton hamatum
EH35Dmin010	6.91619	EH35D	minor	Eciton hamatum
EM49Dinme001	7.63697	EM49D	intermediate	Eciton mexicanum
EM49Dinme002	6.09575	EM49D	intermediate	Eciton mexicanum
EM49Dinme003	8.90388	EM49D	intermediate	Eciton mexicanum
EM49Dinme004	14.2829	EM49D	intermediate	Eciton mexicanum
EM49Dinme005	9.90438	EM49D	intermediate	Eciton mexicanum
EM49Dinme006	37.564	EM49D	intermediate	Eciton mexicanum
EM49Dinme007	7.12656	EM49D	intermediate	Eciton mexicanum
EM49Dinme008	7.71567	EM49D	intermediate	Eciton mexicanum
EM49Dinme009	48.2017	EM49D	intermediate	Eciton mexicanum
EM49Dinme010	5.88503	EM49D	intermediate	Eciton mexicanum
EM49Dmaj001	8.01689	EM49D	major	Eciton mexicanum
EM49Dmaj002	9.23595	EM49D	major	Eciton mexicanum
EM49Dmaj003	9.4565	EM49D	major	Eciton mexicanum
EM49Dmaj004	9.76499	EM49D	major	Eciton mexicanum
EM49Dmaj005	7.69327	EM49D	major	Eciton mexicanum
EM49Dmaj006	10.2882	EM49D	major	Eciton mexicanum
EM49Dmaj007	8.25981	EM49D	major	Eciton mexicanum
EM49Dmaj008	7.24572	EM49D	major	Eciton mexicanum
EM49Dmaj009	8.77456	EM49D	major	Eciton mexicanum
EM49Dmaj010	7.39758	EM49D	major	Eciton mexicanum
EM49Dmin001	10.3828	EM49D	minor	Eciton mexicanum
EM49Dmin002	5.77624	EM49D	minor	Eciton mexicanum
EM49Dmin003	10.5864	EM49D	minor	Eciton mexicanum
EM49Dmin004	14.6262	EM49D	minor	Eciton mexicanum
EM49Dmin005	5.28835	EM49D	minor	Eciton mexicanum
EM49Dmin006	5.51902	EM49D	minor	Eciton mexicanum
EH35Dinme010	0	EH35D	intermediate	Eciton hamatum
EM49Dmin007	4.63086	EM49D	minor	Eciton mexicanum
EM49Dmin008	6.97401	EM49D	minor	Eciton mexicanum
EM49Dmin009	5.69596	EM49D	minor	Eciton mexicanum
EM49Dmin010	7.15036	EM49D	minor	Eciton mexicanum
ED38iso001	0.978288	ED38D	control isopod	Eciton dulcium
ED38iso002	0	ED38D	control isopod	Eciton dulcium
ED38iso003	22.0303	ED38D	control isopod	Eciton dulcium
EH35Diso001	0	EH35D	control isopod	Eciton hamatum
EH35Diso002	0	EH35D	control isopod	Eciton hamatum
EH35Diso007	0	EH35D	control isopod	Eciton hamatum
EM49Diso001	3.7025	EM49D	control isopod	Eciton mexicanum
EM49Diso002	3.74626	EM49D	control isopod	Eciton mexicanum
EM49Diso003	4.4205	EM49D	control isopod	Eciton mexicanum
